# Supplementary material for: Characterization of a novel cell wall-associated nucleotidase of Enterococcus faecalis that degrades extracellular c-di-AMP
Source: PLoS Pathog. 2026 May 20;22(5):e1014206. doi: 10.1371/journal.ppat.1014206 (PMC13229355; doi:10.1371/journal.ppat.1014206)
Supplement: S1 Data — (ZIP) [file ppat.1014206.s001.zip]

Archive with 26 entries (17 files):
- Data zip file/
- Data zip file/Fig 4/
- Data zip file/Fig 4/c-di-AMP quantifications.prism
- Data zip file/Fig 5/
- Data zip file/Fig 5/c-di-AMP quantifications SDM.prism
- Data zip file/Fig 7/
- Data zip file/Fig 7/BMDM infections with inhibitors.prism
- Data zip file/Fig 8/
- Data zip file/Fig 8/iBMDMs infection with Enterococcus faecalis 0 timepoint raw counts.xlsx
- Data zip file/Fig 8/iBMDMs infection with Enterococcus faecalis 2 timepoint raw counts.xlsx
- Data zip file/Fig 8/iBMDMs Venn diagram experimental groups overlap.xlsx
- Data zip file/Fig 8/Nanostring unique DEGs graphs.prism
- Data zip file/Fig 9/
- Data zip file/Fig 9/CAUTI.prism
- Data zip file/Fig 9/Peritonitis model.prism
- Data zip file/Fig S5/
- Data zip file/Fig S5/BHI biofilm.pzfx
- Data zip file/Fig S5/BHI growth curves.prism
- Data zip file/Fig S5/CDM growth curves.prism
- Data zip file/Fig S6/
- Data zip file/Fig S6/Blood and serum survival.pzfx
- Data zip file/Fig S6/PMNs survival.prism
- Data zip file/Fig S7/
- Data zip file/Fig S7/Cell viability iBMDM infection.prism
- Data zip file/Fig S7/CFU iBMDM infection.prism
- Data zip file/Fig S7/iBMDM viability counts.xlsx
