# Supplementary material for: Characterization of a novel cell wall-associated nucleotidase of Enterococcus faecalis that degrades extracellular c-di-AMP
Source: PLoS Pathog. 2026 May 20;22(5):e1014206. doi: 10.1371/journal.ppat.1014206 (PMC13229355; doi:10.1371/journal.ppat.1014206)
Supplement: S1 Data — (ZIP) [file ppat.1014206.s001.zip › Data zip file/Fig 8/iBMDMs infection with Enterococcus faecalis 0 timepoint raw counts.xlsx]

## Sheet: iBMDMs infection with Enterococ
upperSymbol	Symbol	GeneID	Alias	Description	Uninfected 1	Uninfected 2	Uninfected 3	Uninfected 4	ΔeecP 4	ΔeecP 1	ΔeecP 2	ΔeecP 3	OG1RF 1	OG1RF 2	OG1RF 3	OG1RF 4
ABCB10	ABCB10	56199	Abc-me|Abcb12	ATP-binding cassette_ sub-family B (MDR/TAP)_ member 10	5.51555	4.72432	5.4305	5.03554	5.23148	5.12861	5.18553	5.1912	4.72736	5.07011	5.36677	4.73416
ABCB1A	ABCB1A	18671	Abcb4|Evi32|Mdr1a|Mdr3|P-gp|Pgp|Pgy-3|Pgy3|mdr-3	ATP-binding cassette_ sub-family B (MDR/TAP)_ member 1A	8.83747	8.78452	8.76201	8.73598	8.79219	8.61539	8.67738	8.54415	8.72041	8.72412	8.63979	8.80025
ABCF1	ABCF1	224742	AU041969|Abc50|D17Wsu166e|GCN20	ATP-binding cassette_ sub-family F (GCN20)_ member 1	6.98267	7.0593	6.98304	6.86336	7.01389	6.81142	7.33934	7.28234	7.17667	7.37497	7.27366	7.14015
ABL1	ABL1	11350	AI325092|Abl|E430008G22Rik|c-Abl	c-abl oncogene 1_ non-receptor tyrosine kinase	6.18297	6.19562	6.16747	5.88354	6.14221	6.23823	5.72158	6.1912	5.88491	6.23058	5.86927	5.69763
ADAL	ADAL	75894	4930578F03Rik	adenosine deaminase-like	5.07194	5.55029	5.52361	5.10593	5.63202	5.34011	5.908	5.62183	5.41924	5.84063	5.5367	5.41223
APP	APP	11820	Abeta|Abpp|Adap|Ag|Cvap|E030013M08Rik|betaApp	amyloid beta (A4) precursor protein	9.81179	9.79236	9.74761	9.73876	9.84265	9.84357	9.78247	9.78138	9.77176	9.7442	9.77333	9.67668
ARHGDIB	ARHGDIB	11857	D4|Gdid4|Ly-GDI	Rho_ GDP dissociation inhibitor (GDI) beta	12.3065	12.3414	12.394	12.3984	12.3885	12.3983	12.4115	12.5418	12.4342	12.3968	12.4029	12.3906
ATG16L1	ATG16L1	77040	1500009K01Rik|Apg16l|Atg16l|WDR30	autophagy related 16-like 1 (S. cerevisiae)	7.84594	8.07867	8.21011	8.05347	7.9885	7.99962	7.70909	7.90604	7.82134	7.88954	8.10374	7.92003
ATM	ATM	11920	AI256621|C030026E19Rik	ataxia telangiectasia mutated	6.55737	6.72432	6.69353	6.73598	7.06336	6.78757	7.13039	7.07703	6.72736	6.84063	6.42567	6.36643
B2M	B2M	12010	Ly-m11|beta2-m|beta2m	beta-2 microglobulin	12.5545	12.6111	12.5762	12.6299	12.7922	12.7387	12.7378	12.8085	12.7139	12.755	12.7458	12.6956
BATF3	BATF3	381319	9130211I03Rik|Snft	basic leucine zipper transcription factor_ ATF-like 3	3.88752	4.35235	4.10857	3.29858	3.90955	3.68803	3.67096	3.83756	4.02692	3.98265	3.10374	3.41223
BAX	BAX	12028	-	BCL2-associated X protein	9.12852	9.14753	9.22058	9.17714	9.23867	9.1095	9.36743	9.30788	9.26533	9.19697	9.24124	9.29488
BCAP31	BCAP31	27061	Bap31	B cell receptor associated protein 31	9.61296	9.6114	9.64255	9.56848	9.55629	9.57068	9.79729	9.76567	9.58151	9.69001	9.73309	9.61925
BCL2	BCL2	12043	AW986256|Bcl-2|C430015F12Rik|D630044D05Rik|D830018M01Rik	B cell leukemia/lymphoma 2	6.55737	6.58681	6.30497	6.41406	6.51836	6.34011	6.74625	6.7551	6.38448	6.68309	6.27366	6.56198
BCL3	BCL3	12051	AI528691|Bcl-3	B cell leukemia/lymphoma 3	3.88752	3.58681	3.10857	3.29858	4.67509	4.68803	2.8636	3.66763	4.19685	4.68309	4.10374	4.73416
BCL6	BCL6	12053	Bcl5	B cell leukemia/lymphoma 6	5.63754	5.07224	4.77154	5.35747	5.4456	4.68803	4.8636	5.62183	5.19685	4.98265	5.02974	5.58216
BID	BID	12122	2700049M22Rik|AI875481|AU022477	BH3 interacting domain death agonist	9.27983	9.42223	9.26508	9.49825	9.42367	9.4843	9.29406	9.47821	9.39325	9.4005	9.34786	9.3809
BLNK	BLNK	17060	BASH|Bca|Ly-57|Ly57|Lyw-57|SLP-65	B cell linker	9.07554	8.9894	9.06277	9.03554	9.13452	9.0556	9.09722	9.17939	9.0042	9.02704	9.13054	9.07757
BST1	BST1	12182	114/A10|A530073F09|BP-3|Bp3|Bsta1|CD157|Ly65	bone marrow stromal cell antigen 1	4.95165	5.17178	4.61107	5.03554	5.49451	5.58112	4.8636	5.57453	5.27485	5.30458	5.36677	5.27021
BST2	BST2	69550	2310015I10Rik|Bst-2|C87040|CD317|DAMP-1|GREG	bone marrow stromal cell antigen 2	8.92394	8.96532	9.05109	8.92307	9.08747	9.0048	9.22555	9.22606	8.93981	9.08594	9.17413	9.03428
BTK	BTK	12229	AI528679|xid	Bruton agammaglobulinemia tyrosine kinase	8.7227	8.76473	8.80438	8.80108	8.66977	8.83487	8.94575	9.01193	8.72736	8.977	8.8262	8.82586
BTNL2	BTNL2	547431	BTL-II|BTLN2|Btl2|Gm315|NG9	butyrophilin-like 2	2.42808	3.26489	2.52361	3.29858	2.58762	3.46564	2.44856	1.66763	3.34885	1.98265	2.36677	2.41223
C1QA	C1QA	12259	AI255395|C1q	complement component 1_ q subcomponent_ alpha polypeptide	6.156	6.45471	6.19604	5.88354	6.04705	5.20261	4.95107	5.1912	5.72736	6.11193	5.99126	5.80455
C1QB	C1QB	12260	-	complement component 1_ q subcomponent_ beta polypeptide	7.12852	7.32017	7.19604	7.34297	7.03057	6.92507	6.97213	7.12707	7.29371	7.3402	7.0486	7.09873
C1QBP	C1QBP	12261	AA407365|AA986492|D11Wsu182e|HABP1|P32|gC1qBP	complement component 1_ q subcomponent binding protein	11.3772	11.4051	11.4017	11.4321	11.4173	11.4189	11.4448	11.5225	11.39	11.4924	11.4121	11.3795
C1RA	C1RA	50909	AI132558|C1r|mC1rA	complement component 1_ r subcomponent A	3.88752	2.58681	3.10857	4.52097	4.49451	4.46564	3.67096	3.66763	3.34885	4.30458	4.10374	3.58216
C3	C3	12266	AI255234|ASP|HSE-MSF|Plp	complement component 3	5.78564	5.90874	5.94987	5.71362	6.34251	6.0506	6.149	6.77616	6.02692	5.88954	5.6887	6.16712
C4A	C4A	625018	Slp|SlpA	complement component 4A (Rodgers blood group)	4.33497	3.84985	4.10857	4.29858	4.67509	4.58112	4.44856	4.12707	4.72736	3.56761	4.24124	3.87166
C6	C6	12274	AW111623	complement component 6	4.12852	3.26489	3.10857	3.03554	2.17259	4.0506	2.44856	3.47499	1.02692	4.15257	3.36677	2.9972
C7	C7	109828	A530026G17|Gm1238	complement component 7	2.42808	3.43481	3.10857	3.52097	3.17259	3.20261	2.8636	3.47499	4.02692	2.56761	3.78181	2.9972
C8B	C8B	110382	4930439B20Rik|AI595927	complement component 8_ beta polypeptide	2.01305	2.58681	2.84554	2.29858	3.17259	2.46564	3.18553	3.98956	3.02692	1.98265	3.10374	3.21959
C8G	C8G	69379	-	complement component 8_ gamma polypeptide	2.42808	2.58681	1.52361	0.713617	2.17259	2.88068	3.18553	2.98956	2.61189	3.30458	3.36677	3.41223
CARD9	CARD9	332579	Gm782	caspase recruitment domain family_ member 9	8.02054	7.77268	7.88116	7.87349	7.73737	7.73866	8.07306	7.71203	7.68514	8.11193	7.63979	7.65064
CASP1	CASP1	12362	ICE|Il1bc	caspase 1	8.37645	8.62683	8.25832	8.66198	8.7873	9.02023	8.85229	8.91081	8.71342	8.77707	8.71845	8.66016
CASP2	CASP2	12366	CASP-2|ICH-1|NEDD-2|Nedd2	caspase 2	6.45045	6.35235	6.47781	5.96154	6.17259	5.92507	5.8636	6.34006	6.61189	6.50621	6.56317	6.41223
CASP3	CASP3	12367	A830040C14Rik|AC-3|Apopain|CASP-3|CC3|CPP-32|CPP32|Caspase-3|Lice|SCA-1|Yama|mldy	caspase 3	8.47793	8.4197	8.4305	8.5274	8.48244	8.48801	8.47831	8.59837	8.53472	8.45026	8.58916	8.27021
CASP8	CASP8	12370	CASP-8|FLICE|MACH|Mch5	caspase 8	8.69487	8.87222	8.82282	8.75254	8.79219	8.84068	8.96163	8.74445	8.73428	8.95419	8.71845	8.57714
CCL11	CCL11	20292	Scya11|eotaxin	chemokine (C-C motif) ligand 11	3.23544	2.26489	2.10857	3.29858	3.17259	2.88068	2.8636	3.2526	3.83428	3.98265	2.36677	2.41223
CCL12	CCL12	20293	MCP-5|Scya12	chemokine (C-C motif) ligand 12	3.23544	3.72432	2.52361	2.29858	2.58762	3.88068	2.8636	4.47499	3.61189	3.79	2.36677	3.58216
CCL2	CCL2	20296	AI323594|HC11|JE|MCAF|MCP-1|MCP1|SMC-CF|Scya2|Sigje	chemokine (C-C motif) ligand 2	10.0987	10.1275	10.26	10.3042	11.2106	11.2837	11.0184	11.1095	11.1943	10.9089	10.9766	11.1333
CCL20	CCL20	20297	CKb4|LARC|MIP-3A|MIP-3[a]|MIP3A|ST38|Scya20|exodus-1	chemokine (C-C motif) ligand 20	2.75001	1.26489	0.52361	1.71362	3.39498	0.880678	1.8636	2.98956	3.02692	1.98265	3.36677	2.73416
CCL25	CCL25	20300	A130072A22Rik|AI852536|CKb15|Scya25|TECK	chemokine (C-C motif) ligand 25	5.42808	5.51281	5.4305	5.96154	6.11118	5.92507	6.03353	6.05995	5.27485	5.88954	5.6887	5.93579
CCL3	CCL3	20302	AI323804|G0S19-1|LD78alpha|MIP-1alpha|MIP1-(a)|MIP1-alpha|Mip1a|Scya3	chemokine (C-C motif) ligand 3	9.53661	9.55951	9.63995	9.73598	10.6975	10.8436	10.645	10.9496	10.7204	10.5992	10.54	10.6542
CCL4	CCL4	20303	AT744.1|Act-2|MIP-1B|Mip1b|Scya4	chemokine (C-C motif) ligand 4	5.33497	5.12287	5.73306	5.35747	7.18754	7.82319	7.20345	7.26755	7.58151	7.11193	7.2896	7.58216
CCL5	CCL5	20304	MuRantes|RANTES|SISd|Scya5|TCP228	chemokine (C-C motif) ligand 5	0.428083	1.84985	0.52361	1.71362	2.17259	1.88068	0.863602	2.66763	1.02692	0.98265	2.36677	1.41223
CCL6	CCL6	20305	MRP-1|Scya6|c10	chemokine (C-C motif) ligand 6	2.42808	2.84985	1.52361	2.29858	2.17259	1.88068	0.863602	2.98956	2.61189	0.98265	2.78181	2.73416
CCL7	CCL7	20306	MCP-3|Scya7|fic|marc|mcp3	chemokine (C-C motif) ligand 7	5.12852	5.47434	5.38159	5.71362	6.26005	6.92507	6.47831	6.57453	6.38448	6.73754	6.80418	6.56198
CCL9	CCL9	20308	CCF18|MRP-2|Scya10|Scya9	chemokine (C-C motif) ligand 9	10.6878	10.7345	10.6004	10.6664	10.6388	10.8203	10.6677	10.7722	10.8423	10.7342	10.6004	10.812
CCR10	CCR10	12777	Cmkbr9|Gpr2	chemokine (C-C motif) receptor 10	2.75001	3.26489	3.69353	2.71362	2.58762	3.46564	2.8636	4.47499	4.19685	0.98265	1.78181	3.41223
CCR5	CCR5	12774	AM4-7|CD195|Cmkbr5	chemokine (C-C motif) receptor 5	3.23544	0.264885	3.52361	0.713617	3.17259	3.20261	2.8636	2.66763	2.02692	0.98265	3.58916	3.58216
CCRL2	CCRL2	54199	1810047I05Rik|Ackr5|CCR11|Cmkbr1l2|E01|L-CCR	chemokine (C-C motif) receptor-like 2	3.59801	1.84985	2.84554	2.71362	4.83555	5.58112	5.44856	5.1912	5.98112	4.30458	5.02974	5.27021
CD109	CD109	235505	9930012E15Rik|AI480638|GARP	CD109 antigen	6.88752	6.99281	7.0782	6.8429	7.26005	7.25572	7.20345	7.50052	7.45319	7.17247	7.1912	7.07044
CD14	CD14	12475	-	CD14 antigen	8.60301	8.4937	8.5066	8.66781	9.07546	9.25137	9.08277	8.99406	9.46987	9.14756	9.02021	9.05609
CD164	CD164	53599	A115|A24|AA589639|AW540279|MGC-24|MSSP	CD164 antigen	9.75226	9.87406	9.79274	9.96154	9.96917	9.76026	10.0083	9.99855	9.95174	9.977	10.097	9.85102
CD1D1	CD1D1	12479	AI747460|CD1.1|Cd1a|Cd1d|Ly-38	CD1d1 antigen	5.63754	5.30928	5.4305	5.62051	6.04705	6.0506	6.22115	5.62183	5.48636	5.93685	6.13936	5.66016
CD209G	CD209G	70192	2310066I10Rik|AI481039|SIGNR7	CD209g antigen	1.42808	2.58681	1.52361	1.71362	1.58762	3.20261	1.8636	0.667635	2.61189	3.56761	1.78181	0.412233
CD22	CD22	12483	A530093D23|Lyb-8|Lyb8	CD22 antigen	3.42808	2.26489	3.52361	3.52097	3.58762	2.88068	3.18553	4.2526	4.72736	2.98265	3.10374	1.41223
CD226	CD226	225825	BC051526|DNAM-1|DNAM1|Pta1|TLiSA1	CD226 antigen	3.01305	3.26489	2.52361	1.71362	3.17259	3.20261	4.18553	3.2526	3.83428	2.56761	2.36677	3.41223
CD244	CD244	18106	2B4|C9.1|F730046O15Rik|Ly90|NAIL|NKR2B4|Nmrk|SLAMF4	CD244 natural killer cell receptor 2B4	4.75001	3.96532	4.52361	4.80108	4.75755	3.88068	4.03353	4.12707	4.93381	4.15257	3.58916	3.41223
CD247	CD247	12503	4930549J05Rik|A430104F18Rik|AW552088|Cd3|Cd3-eta|Cd3-zeta|Cd3h|Cd3z|Cd3zeta|T3z|Tcrk|Tcrz	CD247 antigen	1.42808	2.26489	3.33096	0.713617	2.90955	2.46564	3.18553	0.667635	3.61189	1.98265	1.78181	1.41223
CD27	CD27	21940	S152|Tnfrsf7|Tp55	CD27 antigen	3.01305	3.07224	0.52361	1.71362	0.587623	2.46564	3.18553	1.66763	4.19685	3.56761	2.78181	2.41223
CD274	CD274	60533	A530045L16Rik|B7h1|Pdcd1l1|Pdcd1lg1|Pdl1	CD274 antigen	5.55737	5.81947	5.4305	5.96154	5.87302	5.83487	6.11153	6.1912	5.78181	5.98265	5.8262	5.45663
CD28	CD28	12487	-	CD28 antigen	5.38228	5.6572	5.2785	5.4685	5.75755	4.96814	5.95107	5.36807	6.27485	5.98265	5.6887	6.08466
CD36	CD36	12491	FAT|GPIV|Scarb3	CD36 antigen	7.2225	7.17178	7.04717	7.07117	7.20233	7.03043	7.13039	7.44899	7.33071	7.1324	7.2896	7.04159
CD3EAP	CD3EAP	70333	1190028F09|2610103M17Rik|ASE-1|Ase1|CAST|PAF49	CD3E antigen_ epsilon polypeptide associated protein	7.11458	6.84985	6.67336	6.64435	6.51836	6.30694	6.32303	6.59837	6.64163	6.56761	6.71255	6.36643
CD40	CD40	21939	AI326936|Bp50|GP39|HIGM1|IGM|IMD3|T-BAM|TRAP|Tnfrsf5|p50	CD40 antigen	5.33497	5.30928	5.10857	5.29858	6.28806	6.37253	5.77049	5.87709	6.19685	5.98265	5.86927	5.58216
CD40LG	CD40LG	21947	CD154|CD40-L|Cd40l|HIGM1|IGM|IMD3|Ly-62|Ly62|T-BAM|TRAP|Tnfsf5|gp39	CD40 ligand	2.75001	2.26489	2.10857	3.29858	2.58762	1.88068	3.8636	0.667635	3.02692	3.56761	3.78181	2.9972
CD44	CD44	12505	AU023126|AW121933|AW146109|HERMES|Ly-24|Pgp-1	CD44 antigen	10.6067	10.5104	10.5584	10.5402	10.5301	10.5191	10.5111	10.6072	10.3757	10.4421	10.525	10.4877
CD48	CD48	12506	AI449234|AW610730|BCM1|BLAST|BLAST-1|BLAST1|Bcm-1|MEM-102|SLAMF2|Sgp-60	CD48 antigen	8.79877	8.73249	8.80438	8.88354	9.00125	9.12861	9.10678	9.08126	8.96356	9.00502	9.08559	8.92399
CD5	CD5	12507	Ly-1|Ly-12|Ly-A|Lyt-1	CD5 antigen	5.95165	5.84985	6.22405	6.29858	6.5649	6.273	6.44856	6.47499	5.98112	6.59736	5.99126	6.4346
CD53	CD53	12508	AI323659|Ox-44|Tspan25	CD53 antigen	5.8204	5.81947	5.84554	6.07117	5.94517	6.00996	6.03353	5.95304	5.83428	5.37497	5.86927	5.62169
CD69	CD69	12515	5830438K24Rik|AI452015|AIM|VEA	CD69 antigen	3.01305	3.07224	0.52361	2.71362	3.75755	2.88068	3.18553	3.2526	3.02692	2.56761	0.78181	3.41223
CD74	CD74	16149	CLIP|DHLAG|HLADG|Ia-GAMMA|Ii	CD74 antigen (invariant polypeptide of major histocompatibility complex_ class II antigen-associated)	6.49417	6.17178	6.33096	6.38604	6.73737	6.6086	6.59152	6.59837	6.11439	6.62651	6.78181	6.58216
CD79B	CD79B	15985	B29|Ig-beta|Igb|Igbeta	CD79B antigen	4.01305	2.58681	1.52361	1.71362	2.58762	2.46564	3.8636	2.66763	3.83428	3.79	0.78181	1.9972
CD80	CD80	12519	B71|Cd28l|Ly-53|Ly53|MIC17|TSA1	CD80 antigen	5.8204	5.75674	5.65289	5.71362	5.83555	6.30694	6.59152	6.0939	6.19685	6.23058	6.10374	5.93579
CD81	CD81	12520	Tapa-1|Tapa1|Tspan28	CD81 antigen	10.5274	10.6497	10.6413	10.7051	10.8637	10.7785	10.7614	10.8599	10.7835	10.7673	10.7519	10.7262
CD82	CD82	12521	AA682076|AL023070|C33|IA4|Kai1|Tspan27	CD82 antigen	7.61791	7.51281	7.568	7.73598	7.77745	7.76332	7.69649	7.84754	7.93381	8.01607	7.73601	7.84686
CD83	CD83	12522	-	CD83 antigen	6.99794	6.78845	6.86346	7.08866	8.14987	8.62215	7.99289	8.17543	8.1868	7.94843	7.74759	8.01215
CD86	CD86	12524	B7|B7-2|B7.2|B70|CLS1|Cd28l2|ETC-1|Ly-58|Ly58|MB7|MB7-2|TS/A-2	CD86 antigen	7.04279	7.19562	6.89865	7.15656	7.47027	7.30694	7.18553	6.95304	7.15621	7.40891	7.2896	6.96682
CD8A	CD8A	12525	BB154331|Ly-2|Ly-35|Ly-B|Lyt-2	CD8 antigen_ alpha chain	2.42808	1.84985	0.52361	2.71362	3.58762	2.46564	1.8636	2.2526	2.61189	2.56761	2.36677	1.9972
CD9	CD9	12527	Tspan29	CD9 antigen	12.4473	12.4994	12.5519	12.504	12.5559	12.6086	12.6193	12.6886	12.5777	12.5881	12.5459	12.4736
CD99	CD99	673094	1110061M03Rik|2410026K10Rik|D4|Pilr-l|pilr-1	CD99 antigen	7.48337	7.30928	7.31803	7.22141	7.36898	6.9892	7.05343	7.22222	7.0042	7.26805	7.36677	7.20665
CDKN1A	CDKN1A	12575	CAP20|CDKI|CIP1|Cdkn1|P21|SDI1|Waf1|mda6|p21Cip1|p21WAF	cyclin-dependent kinase inhibitor 1A (P21)	10.3365	10.4411	10.394	10.4685	10.484	10.4101	10.5966	10.5194	10.4235	10.4805	10.4736	10.4756
CEACAM1	CEACAM1	26365	Bgp|Bgp1|C-CAM|CD66a|Cc1|Cea-1|Cea-7|Cea1|Cea7|Hv-2|Hv2|MHVR|MHVR1|Mhv-1|bb-1|mCEA1|mmCGM1|mmCGM1a|mmCGM2	carcinoembryonic antigen-related cell adhesion molecule 1	5.28606	6.07224	5.77154	5.80108	6.04705	6.30694	6.03353	5.87709	5.72736	6.26805	5.5367	5.76978
CEBPB	CEBPB	12608	C/EBPbeta|CRP2|IL-6DBP|LAP|LIP|NF-IL6|NF-M|Nfil6	CCAAT/enhancer binding protein (C/EBP)_ beta	10.9388	10.9722	11.0501	10.9886	11.3164	11.2943	11.2462	11.2403	11.2545	11.3001	11.1037	11.2228
CFB	CFB	14962	AI195813|AI255840|B|Bf|C2|Fb|H2-Bf	complement factor B	1.42808	0.264885	1.52361	0.713617	1.58762	1.88068	1.8636	0.667635	2.02692	3.30458	0.78181	1.9972
CFH	CFH	12628	Mud-1|NOM|Sas-1|Sas1	complement component factor h	5.75001	5.55029	4.91593	5.41406	5.71691	5.273	5.61849	5.91556	5.41924	5.73754	5.5367	5.36643
CFP	CFP	18636	BCFG|Pfc	complement factor properdin	9.21599	9.18076	9.32127	9.09732	9.00548	9.09985	9.07306	8.99406	9.02692	9.07541	9.15685	9.11959
CHUK	CHUK	12675	AI256658|Chuk1|Fbx24|Fbxo24|IKBKA|IKK1|Ikka|NFKBIKA	conserved helix-loop-helix ubiquitous kinase	7.99794	8.33635	8.0705	8.03554	8.50649	8.76332	8.25592	8.36807	8.1868	8.26805	8.44715	8.37802
CLEC4E	CLEC4E	56619	C86253|Clecsf9|Mincle	C-type lectin domain family 4_ member e	9.3229	9.16877	9.2171	9.23718	10.2915	10.4675	9.908	10.0813	10.2241	9.91339	9.90593	10.1754
CLEC5A	CLEC5A	23845	Clecsf5|Ly100|MDL-1|Mdl1	C-type lectin domain family 5_ member a	9.69253	9.77466	9.87012	9.85572	9.92301	9.89191	9.79434	9.89164	9.9428	9.71397	9.81248	9.94166
CLU	CLU	12759	AI893575|ApoJ|Cli|D14Ucla3|SP-40|Sgp-2|Sgp2|Sugp-2	clusterin	6.95165	7.13525	6.7904	7.05347	7.26005	7.30694	7.11153	7.44899	6.88491	7.4745	7.32097	6.93579
CRADD	CRADD	12905	RAIDD	CASP2 and RIPK1 domain containing adaptor with death domain	5.8204	5.99281	5.80901	6.10593	6.26005	6.34011	6.28987	6.02519	6.38448	6.11193	5.8262	6.08466
CRLF2	CRLF2	57914	CRLM2|Ly114|Tpte2|Tslpr	cytokine receptor-like factor 2	7.05744	7.09778	7.10857	7.08866	7.32909	7.22053	7.33934	7.04267	7.15621	7.3402	7.35167	6.95139
CSF1	CSF1	12977	C87615|Csfm|MCSF|op	colony stimulating factor 1 (macrophage)	9.45599	9.21325	9.2718	9.4071	10.2689	10.4954	10.149	10.1168	10.1968	10.0433	9.8851	10.1554
CSF1R	CSF1R	12978	AI323359|CD115|CSF-1R|Csfmr|Fim-2|Fms|M-CSF-R|M-CSFR	colony stimulating factor 1 receptor	9.52875	9.70368	9.7644	9.70797	9.96266	10.0456	9.91617	9.9391	9.98693	9.977	9.97657	9.83009
CSF2RB	CSF2RB	12983	AI848964|AIC2B|Bc|CDw131|Csf2rb1|Csfgmrb|Il3r|Il3rb|Il3rb1|Il5rb	colony stimulating factor 2 receptor_ beta_ low-affinity (granulocyte-macrophage)	8.46151	8.23643	8.22405	8.31353	8.29498	8.20261	8.03353	7.97142	8.12496	8.28643	8.0392	8.10572
CTNNB1	CTNNB1	12387	Bfc|Catnb|Mesc	catenin (cadherin associated protein)_ beta 1	11.7534	11.7642	11.7325	11.8274	11.8438	11.7564	11.7765	11.8078	11.8254	11.8124	11.7483	11.7736
CTSC	CTSC	13032	AI047818|CatC|DPP1|DPPI	cathepsin C	9.79441	9.76871	9.86791	9.65025	9.81644	9.9141	9.96163	10.0813	9.87555	9.95706	9.79862	9.87576
CTSG	CTSG	13035	CatG|VSP	cathepsin G	3.75001	3.26489	3.10857	3.03554	2.90955	2.46564	3.18553	3.47499	2.02692	2.98265	2.36677	3.58216
CTSS	CTSS	13040	Cats	cathepsin S	10.9759	11.0314	11.0887	11.0756	11.016	11.033	11.0398	11.1322	11.0451	11.0767	11.0684	11.0205
CUL9	CUL9	78309	1810035I07Rik|Cul-9|Parc|mKIAA0708	cullin 9	4.8204	4.43481	3.98304	4.62051	5.04705	4.58112	4.95107	3.66763	4.72736	4.30458	4.58916	4.66016
CX3CR1	CX3CR1	13051	-	chemokine (C-X3-C motif) receptor 1	3.88752	3.58681	4.91593	4.03554	3.75755	3.46564	3.67096	4.12707	3.61189	3.56761	4.10374	3.21959
CXCL10	CXCL10	15945	C7|CRG-2|INP10|IP-10|IP10|Ifi10|Scyb10|gIP-10|mob-1	chemokine (C-X-C motif) ligand 10	1.42808	3.07224	0.52361	1.71362	5.28806	5.34011	5.32303	4.7551	4.48636	5.15257	4.86927	4.93579
CXCL9	CXCL9	17329	BB139920|CMK|Mig|MuMIG|Scyb9|crg-10	chemokine (C-X-C motif) ligand 9	2.75001	2.26489	2.52361	0.713617	2.17259	2.46564	2.8636	3.66763	2.02692	3.30458	1.78181	3.21959
CXCR1	CXCR1	227288	Il8ra	chemokine (C-X-C motif) receptor 1	0.428083	2.26489	2.52361	2.71362	1.58762	1.88068	3.8636	2.66763	2.02692	2.98265	0.78181	2.73416
CXCR3	CXCR3	12766	Cd183|Cmkar3	chemokine (C-X-C motif) receptor 3	3.23544	2.58681	3.69353	3.88354	4.04705	3.68803	3.8636	4.2526	4.19685	3.98265	2.36677	3.41223
CXCR4	CXCR4	12767	CD184|Cmkar4|LESTR|PB-CKR|PBSF/SDF-1|Sdf1r|b2b220Clo	chemokine (C-X-C motif) receptor 4	10.2012	10.0413	10.1254	9.95917	9.27762	9.49539	9.48931	9.44571	9.37565	9.44617	9.48917	9.40092
CYBB	CYBB	13058	C88302|CGD91-phox|Cgd|Cyd|Nox2|gp91-1|gp91phox	cytochrome b-245_ beta polypeptide	8.05744	7.9231	8.06277	8.08866	8.5649	8.56718	8.30655	8.66763	8.44478	8.44208	8.16551	8.42346
DDX58	DDX58	230073	6430573D20Rik|C330021E21|RIG-I|RLR-1	DEAD (Asp-Glu-Ala-Asp) box polypeptide 58	5.33497	5.43481	5.47781	5.17305	5.63202	6.0506	5.25592	5.1912	4.93381	5.79	4.58916	5.31912
EBI3	EBI3	50498	EBI-3|IL-27	Epstein-Barr virus induced gene 3	0.428083	2.58681	2.10857	2.29858	3.75755	3.20261	3.67096	3.2526	2.61189	3.79	3.10374	2.41223
EMR1	EMR1	13733	DD7A5-7|EGF-TM7|Emr1|F4/80|Gpf480|Ly71|TM7LN3|Adgre1	adhesion G protein-coupled receptor E1	7.88752	7.73249	7.86346	7.79043	7.82603	7.96814	8.01335	8.04267	8.06035	7.88954	7.78181	7.73416
ENTPD1	ENTPD1	12495	2610206B08Rik|AA408691|Cd39|NTPDase-1	ectonucleoside triphosphate diphosphohydrolase 1	7.34695	7.3417	7.40625	7.28347	7.17259	7.12861	7.30655	7.14337	7.21675	7.1921	7.02974	7.12648
EOMES	EOMES	13813	C77258|TBR-2|Tbr2	eomesodermin homolog (Xenopus laevis)	2.01305	3.43481	2.84554	2.71362	1.58762	2.88068	0.863602	2.98956	4.02692	0.98265	0.78181	2.9972
FADD	FADD	14082	Mort1/FADD	Fas (TNFRSF6)-associated via death domain	4.75001	4.07224	3.52361	4.71362	4.49451	4.46564	3.44856	4.83756	4.19685	4.79	4.58916	4.11267
FAS	FAS	14104	A630082H08Rik|FAS|Fasn	fatty acid synthase	3.01305	2.58681	3.33096	3.52097	3.90955	4.78757	4.18553	3.66763	3.61189	1.98265	4.48225	3.41223
FASL	FASL	14103	APT1LG1|CD178|CD95-L|CD95L|Fas-L|Faslg|Tnfsf6|gld	Fas ligand (TNF superfamily_ member 6)	3.42808	2.58681	2.84554	2.29858	2.58762	2.88068	3.67096	2.98956	2.02692	0.98265	3.10374	3.41223
FCAMR	FCAMR	64435	-	Fc receptor_ IgA_ IgM_ high affinity	2.42808	2.84985	2.52361	2.29858	1.58762	0.880678	3.67096	3.83756	2.02692	2.56761	2.78181	2.41223
FCER1G	FCER1G	14127	AI573376|CD23|FcR-gamma|FcR[g]|FcRgamma|Fce1g|FcepsilonRI|Ly-50	Fc receptor_ IgE_ high affinity I_ gamma polypeptide	10.4323	10.4032	10.5109	10.6084	10.5257	10.4372	10.5343	10.4846	10.5107	10.6138	10.5892	10.4443
FCGR1	FCGR1	14129	AI323638|AV092959|CD64|FcgammaRI|IGGHAFC	Fc receptor_ IgG_ high affinity I	6.07194	5.69115	6.16747	6.13988	6.36898	6.23823	6.28987	6.2526	6.11439	6.15257	6.06721	6.27021
FCGR2B	FCGR2B	14130	AI528646|CD32|F630109E10Rik|Fc[g]RII|FcgRII|Fcgr2|Fcgr2a|Fcr-2|Fcr-3|Ly-17|Ly-m20|LyM-1|Lym-1|fcRII	Fc receptor_ IgG_ low affinity IIb	11.7911	11.7884	11.8217	11.7844	11.8857	11.9562	11.8776	11.8946	11.8934	11.8012	11.7747	11.8067
FCGR3	FCGR3	14131	CD16	Fc receptor_ IgG_ low affinity III	9.467	9.46456	9.48939	9.5716	9.39819	9.3845	9.49296	9.491	9.48225	9.4825	9.23714	9.34297
FCGR4	FCGR4	246256	4833442P21Rik|CD16-2|FcgRIV|FcgammaRIV|Fcgr3a|Fcrl3	Fc receptor_ IgG_ low affinity IV	9.7387	9.68063	9.65804	9.73321	9.83555	9.93053	9.91617	9.9203	9.85665	9.85301	9.86662	9.70685
FCGRT	FCGRT	14132	FcRn	Fc receptor_ IgG_ alpha chain transporter	5.23544	5.17178	4.69353	5.23718	5.67509	5.20261	5.32303	4.91556	5.19685	5.15257	5.17413	4.87166
FKBP5	FKBP5	14229	D17Ertd592e|Dit1|FKBP-5|FKBP51	FK506 binding protein 5	6.26097	6.63992	6.69353	6.13988	6.49451	6.43527	6.56404	6.42252	6.48636	6.65508	6.36677	6.58216
FYN	FYN	14360	AI448320|AW552119	Fyn proto-oncogene	9.13889	9.11975	9.31151	9.10163	9.30872	9.30274	9.38324	9.27126	9.33071	9.23058	9.32484	9.08819
GATA3	GATA3	14462	Gata-3|jal	GATA binding protein 3	5.23544	4.78845	5.16747	5.10593	5.17259	5.46564	5.44856	5.12707	5.34885	5.79	4.58916	5.41223
GFI1	GFI1	14581	AW495828|Gfi-1|Pal-1|Pal1	growth factor independent 1	2.75001	3.72432	3.69353	1.71362	3.58762	3.46564	3.8636	2.98956	3.02692	3.30458	4.10374	3.73416
GM10499	GM10499	69717	ENSMUSG00000073403	predicted gene 10499	4.33497	4.6572	5.04717	4.71362	4.67509	4.78757	4.8636	5.05995	5.11439	4.68309	4.86927	4.9972
GPI1	GPI1	14751	Amf|Gpi|Gpi-1|Gpi-1r|Gpi-1s|Gpi-1t|Gpi1-r|Gpi1-s|Gpi1-t|Gpi1s|MF|NK|NK/GPI|Nlk|Org|Pgi|Phi	glucose phosphate isomerase 1	4.51555	5.21908	3.98304	4.96154	4.75755	3.88068	4.77049	4.66763	4.93381	4.15257	5.17413	4.66016
GPR183	GPR183	321019	Ebi2	G protein-coupled receptor 183	7.18297	7.19562	7.2785	7.37183	7.12678	7.22053	6.99289	7.0939	6.61189	7.09117	6.99126	6.80455
GZMA	GZMA	14938	AW494114|Ctla-3|Ctla3|Hf|SE1|TSP-1|TSP1	granzyme A	2.75001	3.26489	3.33096	3.52097	3.58762	2.88068	3.44856	3.83756	3.34885	3.56761	3.36677	2.73416
H2-AA	H2-AA	14960	Aalpha|H-2Aa|H2Aa|I-Aalpha|IAalpha|Ia-1|Ia1	histocompatibility 2_ class II antigen A_ alpha	3.59801	3.07224	2.52361	3.52097	3.75755	2.88068	4.18553	3.66763	3.34885	2.98265	3.58916	3.41223
H2-DMA	H2-DMA	14998	H-2Ma|H2-Ma	histocompatibility 2_ class II_ locus DMa	3.59801	2.84985	3.98304	4.03554	3.90955	2.88068	4.03353	2.66763	3.61189	3.56761	3.95173	4.41223
H2-DMB2	H2-DMB2	15000	H-2Mb2|H2-Mb2	histocompatibility 2_ class II_ locus Mb2	3.01305	3.07224	3.84554	3.71362	2.17259	3.68803	3.67096	2.98956	2.61189	3.56761	3.10374	1.9972
H2-EB1	H2-EB1	14969	Eb|H-2Eb|H2Eb|Ia-4|Ia4	histocompatibility 2_ class II antigen E beta	2.42808	1.26489	0.52361	1.71362	2.17259	3.20261	3.18553	2.2526	3.34885	2.98265	3.10374	2.9972
H2-K1	H2-K1	14972	H-2K|H-2K(d)|H2-K|K-f	histocompatibility 2_ K1_ K region	8.63265	8.54566	8.56253	8.5778	8.96266	8.89749	8.89703	8.95304	8.96356	9.0648	8.91109	8.78727
H2-OB	H2-OB	15002	A-beta-2|A-beta2|H-2Ab|H-2I|H-2Ob|H2-Ab|H2-Ab2|H2-IAb2|Ob	histocompatibility 2_ O region beta locus	2.01305	2.26489	3.33096	3.52097	3.58762	3.20261	3.44856	3.66763	3.02692	1.98265	3.36677	1.41223
H60A	H60A	15101	H60	histocompatibility 60a	3.42808	2.26489	2.84554	0.713617	3.58762	2.88068	0.863602	1.66763	2.02692	2.98265	0.78181	0.412233
HCST	HCST	23900	DAP10|KAP10	hematopoietic cell signal transducer	5.28606	5.07224	4.84554	5.35747	4.58762	4.58112	5.11153	4.36807	5.02692	5.23058	5.10374	4.9972
HFE	HFE	15216	MR2	hemochromatosis	7.19627	7.42476	7.38159	7.05347	7.53014	7.18446	7.3714	7.538	7.19685	7.50621	7.41117	7.29488
HIF1A	HIF1A	15251	AA959795|HIF-1-alpha|HIF1-alpha|HIF1alpha|MOP1|bHLHe78	hypoxia inducible factor 1_ alpha subunit	8.76793	8.70783	8.79973	8.69661	8.93192	8.97344	9.02347	9.02958	8.73428	8.91339	8.93663	8.85518
HLX	HLX	15284	Hlx1	H2.0-like homeobox	5.63754	5.6572	5.91593	6.23718	6.01389	5.83487	5.67096	6.0939	5.78181	5.79	6.06721	6.34297
ICAM1	ICAM1	15894	CD54|Icam-1|Ly-47|MALA-2	intercellular adhesion molecule 1	7.40536	7.2074	7.01546	7.17305	8.69615	8.69446	8.13973	8.05134	8.33981	8.1222	8.1912	8.47293
ICAM2	ICAM2	15896	CD102|Icam-2|Ly-60	intercellular adhesion molecule 2	7.23544	7.43481	7.29179	7.52097	7.53014	7.1095	7.73397	7.47499	7.61189	7.65508	7.42567	7.34297
ICAM4	ICAM4	78369	1810015M19Rik|Cd242|ICAM-4	intercellular adhesion molecule 4_ Landsteiner-Wiener blood group	3.23544	2.84985	2.10857	2.29858	2.90955	3.88068	4.32303	3.2526	4.72736	3.98265	3.95173	3.73416
ICAM5	ICAM5	15898	CD50|ICAM-3|Icam3|TLN|Tlcn	intercellular adhesion molecule 5_ telencephalin	1.42808	2.58681	1.52361	3.03554	0.587623	2.46564	3.18553	2.66763	3.02692	0.98265	2.78181	2.9972
ICOSL	ICOSL	50723	AU044799|B7-H2|B7RP-1|B7h|BG071784|GI50|GL50|GL50-B|ICOS-L|Icoslg|LICOS|Ly115l|mKIAA0653	icos ligand	5.95165	6.33097	5.91593	6.23718	6.96266	7.51003	6.92969	6.73372	7.29371	6.56761	6.39652	7.07044
IFI204	IFI204	15951	Ifi16|p204	interferon activated gene 204	5.51555	5.47434	5.33096	5.41406	5.75755	5.273	5.44856	5.42252	5.61189	5.23058	5.63979	5.27021
IFI35	IFI35	70110	2010008K16Rik|AW986054|IFP35|ifi-35	interferon-induced protein 35	6.49417	6.47434	6.84554	6.54651	6.79708	6.68803	6.67096	6.85746	6.75484	6.73754	6.71255	6.58216
IFIH1	IFIH1	71586	9130009C22Rik|Helicard|Hlcd|MDA5|RLR-2	interferon induced with helicase C domain 1	3.42808	4.17178	3.52361	4.29858	2.90955	3.20261	3.18553	3.83756	3.34885	3.79	3.78181	3.73416
IFIT2	IFIT2	15958	AV302338|Ifi54|P54	interferon-induced protein with tetratricopeptide repeats 2	4.8204	5.51281	5.22405	5.23718	5.39498	5.40424	5.11153	5.2526	4.83428	5.15257	5.36677	5.31912
IFITM1	IFITM1	68713	1110036C17Rik|DSPA2a|Mil-2|Mil2	interferon induced transmembrane protein 1	4.33497	3.58681	2.52361	3.29858	3.17259	2.88068	3.67096	2.66763	2.02692	3.56761	3.78181	3.73416
IFNAR1	IFNAR1	15975	CD118|Ifar|Ifnar|Ifrc|Infar	interferon (alpha and beta) receptor 1	8.64725	8.68274	8.63735	8.55911	8.77745	8.82319	8.81197	8.85746	8.7064	8.62651	8.6887	8.74762
IFNAR2	IFNAR2	15976	AI747302|Ifnar-2	interferon (alpha and beta) receptor 2	7.96724	7.69115	7.99122	7.88354	8.12678	7.92507	7.78247	7.95304	7.8471	8.00502	7.93156	7.86344
IFNB1	IFNB1	15977	IFN-beta|IFNB|Ifb	interferon beta 1_ fibroblast	1.42808	0.264885	0.52361	1.71362	2.17259	0.880678	2.8636	0.667635	1.02692	2.56761	1.78181	2.41223
IFNGR1	IFNGR1	15979	CD119|IFN-gammaR|Ifgr|Ifngr|Nktar	interferon gamma receptor 1	8.20287	7.96532	8.02346	7.94244	8.48244	8.58804	8.38716	8.39556	8.49453	8.41728	8.31319	8.47293
IFNGR2	IFNGR2	15980	Ifgr2|Ifgt	interferon gamma receptor 2	8.20944	8.03967	8.40013	8.18122	8.49451	8.62215	8.52894	8.56245	8.58151	8.61927	8.56317	8.53117
IGF2R	IGF2R	16004	AI661837|CD222|CI-MPR|M6P/IGF2R|Mpr300	insulin-like growth factor 2 receptor	7.40536	7.40444	7.46612	7.44154	7.34251	7.67509	7.64496	7.79692	7.19685	7.79	7.1912	7.46752
IKBKAP	IKBKAP	230233	3110040G09Rik|6030413P05|C78473|Elp1|IKAP	inhibitor of kappa light polypeptide enhancer in B cells_ kinase complex-associated protein	7.33497	7.32017	7.3691	7.35747	7.17259	7.35641	7.49296	7.42252	7.21675	7.23058	7.6273	7.09873
IKBKB	IKBKB	16150	AI132552|IKK-2|IKK-beta|IKK2|IKK[b]|IKKbeta	inhibitor of kappaB kinase beta	8.14918	7.95139	8.19604	8.16483	8.33582	8.22941	8.41819	8.17543	8.26533	8.23058	8.13054	8.05609
IKBKE	IKBKE	56489	AW558201|IKK-i|IKKepsilon|Ikki	inhibitor of kappaB kinase epsilon	6.85435	6.67428	6.99934	6.62051	7.28806	7.25572	6.88597	6.91556	7.31233	6.71057	6.66445	7.05609
IKBKG	IKBKG	16151	1110037D23Rik|AI848108|AI851264|AW124339|IKK[g]|NEMO	inhibitor of kappaB kinase gamma	6.98267	6.8796	7.10857	7.20547	6.54182	7.20261	6.95107	7.14337	7.04929	7.07011	6.93156	6.76978
IKZF1	IKZF1	22778	5832432G11Rik|Ikaros|LyF-1|Zfpn1a1|Znfn1a1|hlk-1|mKIAA4227	IKAROS family zinc finger 1	5.42808	4.78845	5.33096	4.80108	5.11118	5.34011	4.56404	5.1912	4.19685	5.23058	4.86927	4.80455
IKZF4	IKZF4	22781	A630026H08Rik|Eos|Zfpn1a4|Znfn1a4	IKAROS family zinc finger 4	2.75001	3.84985	3.10857	3.03554	3.58762	2.46564	3.18553	3.66763	3.61189	2.56761	3.36677	2.41223
IL10RA	IL10RA	16154	AW553859|CDw210|CDw210a|Il10r|mIL-10R	interleukin 10 receptor_ alpha	5.67601	5.69115	5.61107	5.92307	5.71691	6.12861	6.32303	6.0939	6.15621	6.15257	6.24124	5.96682
IL10RB	IL10RB	16155	6620401D04Rik|AI528744|CRF2-4|Crfb4|D16H21S58|D21S58h|IL-10R2|Il10r2	interleukin 10 receptor_ beta	9.10051	9.13833	9.07436	9.13147	9.38852	9.33189	9.42202	9.35414	9.24609	9.18232	9.23302	9.1537
IL12B	IL12B	16160	Il-12b|Il-12p40|Il12p40|p40	interleukin 12b	2.42808	0.264885	2.52361	3.71362	1.58762	1.88068	0.863602	2.66763	3.34885	2.98265	2.36677	1.9972
IL12RB2	IL12RB2	16162	A930027I18Rik|IL-12RB2|Ifnm	interleukin 12 receptor_ beta 2	3.42808	3.96532	3.84554	2.71362	2.58762	3.68803	3.18553	2.2526	3.34885	3.98265	1.78181	3.41223
IL13	IL13	16163	Il-13	interleukin 13	3.59801	2.84985	1.52361	1.71362	1.58762	2.88068	1.8636	2.66763	3.61189	3.98265	2.36677	1.41223
IL13RA1	IL13RA1	16164	AI882074|CD213a1|IL-13R-alpha-1|IL-13r[a]|Il13ra|NR4	interleukin 13 receptor_ alpha 1	8.10756	8.31473	8.20309	8.34297	8.50649	8.31531	8.5847	8.46853	8.50266	8.54489	8.52328	8.4997
IL15	IL15	16168	AI503618|IL-15	interleukin 15	4.67601	4.6572	4.77154	4.88354	4.17259	5.12861	5.11153	4.57453	4.48636	4.68309	4.48225	4.87166
IL15RA	IL15RA	16169	AA690181|IL-15RA	interleukin 15 receptor_ alpha chain	3.23544	4.51281	4.22405	4.29858	3.39498	3.20261	4.56404	5.12707	4.83428	3.79	3.95173	3.73416
IL16	IL16	16170	mKIAA4048	interleukin 16	4.33497	4.58681	4.69353	4.80108	4.49451	4.34011	4.56404	4.47499	4.19685	4.88954	3.78181	3.87166
IL17RA	IL17RA	16172	AW538159|Cdw217|Il17r|VDw217	interleukin 17 receptor A	9.53399	9.51991	9.62952	9.63248	9.19495	9.40424	9.29823	9.18333	9.15105	9.22105	9.28564	9.08112
IL18	IL18	16173	Igif|Il-18	interleukin 18	6.10051	5.8796	6.19604	6.20547	6.31554	6.12861	6.44856	6.42252	6.34885	6.1921	5.99126	6.38951
IL18R1	IL18R1	16182	Il18ralpha|Il1rrp	interleukin 18 receptor 1	3.59801	2.26489	3.10857	1.71362	0.587623	0.880678	0.863602	2.98956	2.61189	2.98265	0.78181	2.73416
IL18RAP	IL18RAP	16174	AcPL|IL-18R-beta|IL-18RAcP|IL-18Rbeta|IL-1RAcPL	interleukin 18 receptor accessory protein	3.59801	3.26489	3.33096	0.713617	3.90955	3.20261	2.8636	3.2526	1.02692	2.98265	3.78181	3.87166
IL19	IL19	329244	-	interleukin 19	2.01305	1.26489	2.84554	2.71362	2.58762	0.880678	1.8636	2.98956	2.61189	2.56761	3.10374	2.41223
IL1A	IL1A	16175	Il-1a	interleukin 1 alpha	2.75001	3.43481	1.52361	1.71362	4.39498	3.46564	2.44856	3.83756	4.19685	3.79	2.78181	3.58216
IL1B	IL1B	16176	IL-1beta|Il-1b	interleukin 1 beta	2.01305	1.26489	1.52361	1.71362	3.17259	2.88068	2.44856	2.2526	2.02692	2.56761	2.36677	2.41223
IL1R1	IL1R1	16177	CD121a|CD121b|IL-1R1|IL-iR|Il1r-1	interleukin 1 receptor_ type I	2.01305	2.26489	3.33096	2.71362	1.58762	1.88068	2.8636	2.2526	1.02692	0.98265	0.78181	0.412233
IL1R2	IL1R2	16178	CD121b|Il1r-2	interleukin 1 receptor_ type II	4.51555	3.72432	3.52361	2.29858	3.39498	4.0506	3.44856	3.66763	3.61189	3.98265	3.78181	3.87166
IL1RAP	IL1RAP	16180	6430709H04Rik|AI255955|AV239853|IL-1RAcP	interleukin 1 receptor accessory protein	5.75001	5.39417	5.52361	5.29858	5.71691	5.58112	5.11153	5.62183	6.02692	5.73754	5.86927	5.90409
IL1RL1	IL1RL1	17082	DER4|Fit-1|Ly84|ST2L|St2|St2-rs1|T1|T1/ST2	interleukin 1 receptor-like 1	6.10051	5.99281	6.2785	6.29858	6.49451	6.12861	6.18553	6.28234	6.67078	6.30458	5.95173	6.11267
IL1RL2	IL1RL2	107527	AI481289|AW551444|IL-1Rrp2	interleukin 1 receptor-like 2	2.75001	3.43481	2.10857	3.29858	2.17259	0.880678	2.8636	3.47499	1.02692	3.30458	3.36677	2.41223
IL1RN	IL1RN	16181	F630041P17Rik|IL-1ra	interleukin 1 receptor antagonist	6.80312	6.67428	7.0314	6.88354	7.04705	7.25572	7.07306	7.4091	7.0042	7.11193	7.01063	7.05609
IL20	IL20	58181	Zcyto10	interleukin 20	2.42808	2.26489	1.52361	0.713617	3.17259	1.88068	2.44856	3.83756	1.02692	3.30458	3.10374	2.9972
IL21	IL21	60505	IL-21	interleukin 21	3.88752	2.26489	2.10857	1.71362	2.17259	2.88068	2.8636	2.66763	3.02692	2.56761	0.78181	3.58216
IL22RA2	IL22RA2	237310	CRF2-10|CRF2-s1|CRF2X|Il-22bp	interleukin 22 receptor_ alpha 2	2.42808	2.84985	2.52361	2.29858	3.17259	0.880678	3.18553	3.2526	3.34885	0.98265	2.36677	2.9972
IL23A	IL23A	83430	IL-23|p19	interleukin 23_ alpha subunit p19	1.42808	0.264885	1.52361	3.03554	2.58762	2.88068	2.8636	1.66763	2.61189	1.98265	2.78181	3.58216
IL27RA	IL27RA	50931	CRL1|IL-27R|Tccr|WSX-1|Wsx1|zcytor1	interleukin 27 receptor_ alpha	3.88752	3.43481	3.98304	3.29858	3.17259	3.20261	3.18553	3.83756	3.83428	3.30458	3.36677	2.73416
IL2RB	IL2RB	16185	CD122|IL-15Rbeta|IL15Rbeta|Il-2/15Rbeta|Il-2Rbeta|p70	interleukin 2 receptor_ beta chain	3.59801	3.96532	2.52361	3.52097	3.39498	3.88068	2.8636	2.98956	4.72736	3.56761	4.24124	2.41223
IL2RG	IL2RG	16186	CD132|[g]c|gamma(c)|gc|p64	interleukin 2 receptor_ gamma chain	7.94378	8.03967	8.06277	8.06234	8.20967	8.0506	8.26448	8.15145	8.12496	7.84063	8.05793	7.90409
IL4RA	IL4RA	16190	CD124|Il4r	interleukin 4 receptor_ alpha	8.21599	8.21908	8.26508	8.41406	8.18008	8.39638	8.25592	8.28969	8.51878	8.1921	8.25754	8.31912
IL6	IL6	16193	Il-6	interleukin 6	3.01305	2.84985	2.84554	1.71362	1.58762	3.68803	3.18553	2.98956	3.83428	2.56761	2.78181	2.9972
IL6RA	IL6RA	16194	CD126|IL-6R|IL-6R-alpha|IL-6RA|Il6r	interleukin 6 receptor_ alpha	7.73186	7.79627	7.74278	7.59626	7.57631	7.63557	7.70909	7.50052	7.59678	7.93685	7.6273	7.42346
IL6ST	IL6ST	16195	5133400A03Rik|AA389424|BB405851|CD130|D13Ertd699e|gp130	interleukin 6 signal transducer	6.18297	6.35235	6.04717	6.41406	6.17259	6.00996	6.35546	6.0939	6.27485	5.88954	6.06721	6.05609
IL7R	IL7R	16197	CD127|IL-7Ralpha	interleukin 7 receptor	4.51555	4.6572	4.10857	4.52097	4.49451	4.46564	4.95107	3.47499	4.93381	4.98265	4.48225	4.4997
IL9	IL9	16198	Il-9|P40	interleukin 9	3.42808	2.84985	3.10857	2.29858	2.17259	0.880678	3.44856	3.47499	3.02692	2.98265	4.10374	3.41223
ILF3	ILF3	16201	MBII-26|MPHOSPH4|NF90|NFAR	interleukin enhancer binding factor 3	7.62776	7.29831	7.53484	7.6794	7.60999	7.59492	7.63179	7.84754	7.56608	7.55251	8.11273	7.75208
IRAK1	IRAK1	16179	AA408924|IRAK|IRAK-1|IRAK1-S|IRAK1b|Il1rak|Plpk|mPLK	interleukin-1 receptor-associated kinase 1	8.42244	8.38901	8.568	8.65613	8.55917	8.44292	8.51465	8.68444	8.65628	8.66915	8.646	8.60699
IRAK2	IRAK2	108960	6330415L08Rik|AI649099|IRAK-2	interleukin-1 receptor-associated kinase 2	7.61791	7.69951	7.79973	7.87349	8.4078	8.48059	8.45606	8.44242	8.58151	8.36635	8.24124	8.34297
IRAK3	IRAK3	73914	4833428C18Rik|AI563835|IRAK-M	interleukin-1 receptor-associated kinase 3	6.01305	5.47434	5.61107	6.13988	6.28806	6.20261	5.50746	6.28234	5.83428	5.98265	5.63979	5.96682
IRAK4	IRAK4	266632	8430405M07Rik|9330209D03Rik|IRAK-4|NY-REN-64	interleukin-1 receptor-associated kinase 4	8.20944	8.11663	8.16023	8.19743	8.29498	8.247	8.43346	8.51312	8.35784	8.1921	8.24942	8.17378
IRF1	IRF1	16362	AU020929|Irf-1	interferon regulatory factor 1	6.33497	6.04624	6.16747	6.35747	7.59885	7.58112	7.13039	7.07703	7.11439	7.02704	6.8479	6.95139
IRF3	IRF3	54131	C920001K05Rik|IRF-3	interferon regulatory factor 3	3.59801	2.84985	3.10857	4.29858	3.39498	3.20261	3.18553	4.12707	4.48636	3.56761	3.58916	3.87166
IRF4	IRF4	16364	AI385587|IRF-4|LSIRF|Spip	interferon regulatory factor 4	3.42808	4.26489	2.52361	3.52097	2.90955	3.68803	2.8636	3.98956	4.83428	3.30458	3.36677	2.9972
IRF5	IRF5	27056	AW491843|mirf5	interferon regulatory factor 5	8.53661	8.5823	8.58431	8.70797	8.76753	8.81142	8.87483	8.616	8.65628	8.71057	8.89033	8.73866
IRF7	IRF7	54123	-	interferon regulatory factor 7	2.42808	2.58681	3.10857	2.71362	3.39498	1.88068	2.44856	3.66763	2.02692	2.56761	2.78181	1.41223
IRF8	IRF8	15900	AI893568|ICSBP|IRF-8|Icsbp1|Myls	interferon regulatory factor 8	6.40536	6.47434	6.54598	5.96154	6.26005	6.34011	6.8178	6.34006	6.02692	6.50621	6.13936	5.8385
IRGM1	IRGM1	15944	Ifggd3|Ifi1|Iigp3|Iipg3|Irgm|LRG-47	immunity-related GTPase family M member 1	6.90382	7.1597	7.30497	7.4818	7.12678	7.12861	7.09242	7.26755	7.19685	7.26805	7.0486	7.24512
ITGA4	ITGA4	16401	CD49D|Itga4B	integrin alpha 4	8.759	8.88694	8.94146	9.0265	9.04295	9.06555	8.96163	9.00303	8.85981	8.90746	8.92136	8.95913
ITGA5	ITGA5	16402	Cd49e|Fnra|VLA5	integrin alpha 5 (fibronectin receptor alpha)	7.35882	6.93731	7.3691	6.96154	7.90051	7.94677	7.77049	7.78658	7.79511	7.93685	7.65217	7.5721
ITGA6	ITGA6	16403	5033401O05Rik|AI115430|Cd49f|VLA-6	integrin alpha 6	5.63754	5.35235	5.73306	5.41406	5.34251	5.34011	5.38716	5.36807	5.48636	5.15257	5.10374	5.27021
ITGAL	ITGAL	16408	(p180)|Cd11a|LFA-1|LFA-1A|Ly-15|Ly-21	integrin alpha L	3.23544	3.07224	3.69353	4.03554	2.17259	2.88068	2.8636	3.98956	3.83428	2.98265	3.10374	3.58216
ITGAM	ITGAM	16409	CD11b/CD18|CR3|CR3A|Cd11b|F730045J24Rik|Ly-40|MAC1|Mac-1|Mac-1a	integrin alpha M	8.84171	8.8536	8.75243	8.71924	8.88224	8.76942	8.908	8.71203	8.78848	8.81554	8.66445	8.85932
ITGAX	ITGAX	16411	AI449405|Cd11c|Cr4|N418	integrin alpha X	4.01305	4.26489	4.69353	3.88354	4.97994	4.68803	3.67096	4.91556	4.61189	4.56761	3.78181	4.4997
ITGB1	ITGB1	16412	4633401G24Rik|AA409975|AA960159|CD29|ENSMUSG00000051907|Fnrb|Gm9863|gpIIa	integrin beta 1 (fibronectin receptor beta)	10.9129	10.9347	10.9298	10.9034	11.017	11.0593	11.067	11.0696	11.074	10.906	10.979	10.9407
ITGB2	ITGB2	16414	2E6|AI528527|Cd18|LAD|LCAMB|Lfa1|MF17	integrin beta 2	9.55994	9.56638	9.57618	9.5274	9.62105	9.53531	9.54308	9.7391	9.63425	9.68309	9.70662	9.45663
JAK1	JAK1	16451	AA960307|BAP004|C130039L05Rik	Janus kinase 1	8.77238	8.9962	8.95824	9.06234	9.02641	8.94137	9.18102	9.15949	8.92779	9.07011	9.11273	8.88391
JAK2	JAK2	16452	Fd17	Janus kinase 2	6.33497	6.39417	6.33096	6.35747	6.51836	6.273	5.908	6.55028	6.34885	5.62651	6.30537	6.41223
JAK3	JAK3	16453	fae|wil	Janus kinase 3	4.59801	4.72432	4.22405	4.03554	4.58762	4.0506	4.77049	5.12707	3.02692	4.44208	4.24124	4.31912
KIR3DL2	KIR3DL2	245615	Kirl2	killer cell immunoglobulin-like receptor_ three domains_ long cytoplasmic tail_ 2	3.42808	3.07224	2.84554	2.71362	3.90955	0.880678	2.44856	3.66763	1.02692	0.98265	3.10374	2.9972
KLRA21	KLRA21	93968	Klra-ps1|Ly49H|Ly49u	killer cell lectin-like receptor subfamily A_ member 21	2.75001	3.07224	2.84554	3.03554	2.58762	2.88068	2.8636	3.47499	3.34885	1.98265	3.95173	3.73416
KLRA8	KLRA8	16639	Cmv-1|Cmv1|Ly49h|Ly49u<129>	killer cell lectin-like receptor_ subfamily A_ member 8	2.42808	1.84985	3.33096	2.71362	0.587623	1.88068	2.44856	3.47499	3.34885	2.56761	2.36677	1.41223
KLRB1	KLRB1	100043861	4930431A04Rik|Gm4696|Klrb1g|Klrb6|Ly-55|Ly55|NKR-P1G|Nkrp-1e|Nkrp1g	killer cell lectin-like receptor subfamily B member 1	4.75001	5.26489	5.16747	5.23718	5.11118	5.34011	5.50746	4.7551	5.48636	4.88954	4.95173	5.36643
KLRC2	KLRC2	16642	NKG2C	killer cell lectin-like receptor subfamily C_ member 2	2.75001	2.58681	2.52361	2.29858	2.90955	0.880678	2.8636	2.66763	1.02692	0.98265	3.10374	1.9972
KLRD1	KLRD1	16643	CD94	killer cell lectin-like receptor_ subfamily D_ member 1	3.23544	2.84985	2.52361	2.71362	3.75755	1.88068	3.8636	3.98956	3.02692	2.98265	3.95173	3.21959
KLRK1	KLRK1	27007	D6H12S2489E|NKG2-D|Nkg2d	killer cell lectin-like receptor subfamily K_ member 1	2.42808	2.26489	1.52361	2.71362	2.90955	3.46564	1.8636	2.98956	1.02692	2.56761	1.78181	3.41223
LAIR1	LAIR1	52855	5133400O11Rik|BB115266|D7Bwg0421e|Lair-1	leukocyte-associated Ig-like receptor 1	7.63754	7.40444	7.60043	7.32833	7.32909	7.64886	7.35546	7.39556	7.23638	7.35769	7.35167	7.40092
LCK	LCK	16818	Hck-3|Lsk|Lskt|p56<lck>|p56Lck	lymphocyte protein tyrosine kinase	4.33497	5.17178	4.77154	4.17305	4.49451	4.68803	5.50746	4.57453	4.83428	4.79	5.10374	4.80455
LCP2	LCP2	16822	AI323664|BB161688|SLP-76|SLP76|twm	lymphocyte cytosolic protein 2	3.75001	3.07224	3.52361	2.71362	4.28806	4.68803	4.18553	4.57453	4.83428	3.98265	3.36677	4.66016
LIF	LIF	16880	A230075M04Rik|AW061234|LIF|Lifr	leukemia inhibitory factor receptor	3.23544	3.43481	3.52361	2.71362	4.28806	4.68803	5.18553	4.2526	4.72736	4.30458	3.78181	3.73416
LILRA5	LILRA5	232801	E030017K20|EG232801|Gm4878|Lilrc1	leukocyte immunoglobulin-like receptor_ subfamily A (with TM domain)_ member 5	3.01305	1.84985	2.52361	2.29858	2.17259	2.46564	3.44856	2.2526	2.61189	1.98265	1.78181	3.58216
LILRB3	LILRB3	18733	Gp91|LIR-3|Lilrb3|PIR-B|Pirb	paired Ig-like receptor B	5.55737	5.75674	4.77154	5.62051	5.34251	4.68803	4.8636	5.52562	5.41924	5.50621	5.02974	5.27021
LILRB4	LILRB4	14728	CD85K|Gp49b|HM18|ILT3|LIR-5|Lilrb4|gp49|Lilrb4a	leukocyte immunoglobulin-like receptor_ subfamily B_ member 4A	12.1543	12.2407	12.1648	12.2229	12.5243	12.6175	12.4551	12.5221	12.475	12.3352	12.2747	12.3459
LITAF	LITAF	56722	3222402J11Rik|C85531|N4WBP3|TBX1	LPS-induced TN factor	10.2127	10.2205	10.3082	10.3209	10.395	10.4429	10.5002	10.5163	10.4986	10.4964	10.391	10.4318
LTA	LTA	16992	LT|LT-[a]|LT-alpha|LT[a]|LTalpha|Ltx|TNF-beta|TNFSF1|Tnfb|Tnfsf1b|hlb382	lymphotoxin A	3.59801	2.84985	3.10857	4.29858	2.58762	2.88068	3.8636	3.47499	3.34885	3.56761	3.36677	3.41223
LTB	LTB	16994	AI662801|LTbeta|Tnfc|Tnfsf3|p33	lymphotoxin B	3.75001	2.84985	3.52361	3.52097	4.39498	3.68803	4.18553	4.12707	4.48636	4.30458	3.58916	3.73416
LTB4R2	LTB4R2	57260	5830462O07Rik|BLT2|LTB4-R 2|LTB4-R-2|LTB4-R2	leukotriene B4 receptor 2	3.01305	1.26489	2.52361	0.713617	2.90955	2.46564	2.8636	3.2526	2.61189	0.98265	1.78181	2.73416
LTBR	LTBR	17000	AI256028|CD18|LTbetaR|Ltar|TNF-R-III|TNFCR|TNFR-RP|TNFR2-RP|TNFRrp|Tnfbr|Tnfrsf3	lymphotoxin B receptor	7.76793	7.55029	7.83649	7.6909	7.5649	7.79954	7.8178	7.81738	7.67078	7.62651	7.60199	7.76978
LY96	LY96	17087	ESOP-1|MD-2|MD2	lymphocyte antigen 96	6.71349	6.62244	6.75243	6.6909	6.90955	6.5531	6.50746	6.73372	7.07132	6.76401	6.71255	6.73416
MAF	MAF	17132	2810401A20Rik|A230108G15Rik|AW047063|c-maf	avian musculoaponeurotic fibrosarcoma (v-maf) AS42 oncogene homolog	6.20944	6.37341	6.19604	6.4685	5.71691	5.78757	5.25592	5.7551	5.67078	6.02704	6.24124	5.90409
MAP4K1	MAP4K1	26411	Hpk1|mHPK1	mitogen-activated protein kinase kinase kinase kinase 1	6.42808	6.63992	6.38159	6.52097	6.49451	6.58112	6.64496	6.62183	6.31233	6.30458	6.97163	6.56198
MAP4K2	MAP4K2	26412	AI385662|BL44|GCK|Rab8ip	mitogen-activated protein kinase kinase kinase kinase 2	4.01305	4.51281	4.61107	4.29858	4.90955	4.0506	4.56404	4.66763	5.02692	5.15257	4.95173	4.58216
MAP4K4	MAP4K4	26921	9430080K19Rik|AU043147|AU045934|AW046177|HGK|Nik	mitogen-activated protein kinase kinase kinase kinase 4	8.27357	8.23067	8.22405	8.14824	8.21698	8.18446	8.149	8.22222	8.21675	8.51403	8.37427	8.14694
MAPK1	MAPK1	26413	9030612K14Rik|AA407128|AU018647|C78273|ERK|Erk2|MAPK2|PRKM2|Prkm1|p41mapk|p42mapk	mitogen-activated protein kinase 1	10.216	10.0512	10.2967	10.2095	10.3358	10.236	10.3911	10.3576	10.2461	10.2377	10.3649	10.2388
MAPK11	MAPK11	19094	P38b|Prkm11|Sapk2|Sapk2b|p38-2|p38beta|p38beta2	mitogen-activated protein kinase 11	2.75001	3.26489	0.52361	2.29858	2.58762	0.880678	1.8636	0.667635	2.02692	1.98265	2.36677	2.9972
MAPK14	MAPK14	26416	CSBP2|Crk1|Csbp1|Mxi2|PRKM14|PRKM15|p38|p38-alpha|p38MAPK|p38a|p38alpha	mitogen-activated protein kinase 14	8.26729	8.22489	8.3878	8.3931	8.38852	8.45811	8.50023	8.22988	8.29371	8.4825	8.24124	8.30705
MAPKAPK2	MAPKAPK2	17164	AA960234|MAPKAP-K2|MK-2|MK2|Rps6kc1	MAP kinase-activated protein kinase 2	10.4588	10.5069	10.5543	10.4517	10.7437	10.8722	10.72	10.8161	10.7701	10.7241	10.6962	10.635
MARCO	MARCO	17167	AI323439|Ly112|Scara2	macrophage receptor with collagenous structure	2.75001	2.58681	3.10857	2.71362	1.58762	1.88068	0.863602	3.98956	2.02692	2.56761	1.78181	1.9972
MASP1	MASP1	17174	AW048060|CCPII|Crarf|Masp1/3	mannan-binding lectin serine peptidase 1	3.59801	3.43481	2.52361	3.29858	2.58762	0.880678	3.18553	2.2526	3.02692	2.98265	2.78181	2.73416
MBP	MBP	17196	C76307|Hmbpr|R75289|golli-mbp|mld|shi	myelin basic protein	5.23544	5.30928	5.65289	4.88354	4.67509	4.78757	5.32303	4.98956	5.48636	5.15257	5.42567	4.66016
MIF	MIF	17319	GIF|Glif	macrophage migration inhibitory factor	12.8726	12.8077	12.8812	12.81	12.8524	12.7943	12.8815	12.9455	12.7889	12.8865	12.8792	12.7848
MR1	MR1	15064	H2ls	major histocompatibility complex_ class I-related	6.75001	6.77268	6.94987	6.80108	6.60999	6.63557	6.67096	6.59837	6.58151	6.93685	6.6147	6.38951
MS4A1	MS4A1	12482	AA960661|Cd20|Ly-44|Ms4a2	membrane-spanning 4-domains_ subfamily A_ member 1	4.59801	4.51281	4.52361	4.41406	4.04705	4.88068	4.56404	4.12707	4.02692	3.79	4.95173	4.31912
MSR1	MSR1	20288	MRS-A|MSR|MSR-A|SR-AI|SR-AII|Scara1|Scvr	macrophage scavenger receptor 1	4.59801	4.17178	4.22405	4.96154	4.04705	4.68803	3.8636	3.47499	4.93381	4.30458	4.36677	4.66016
MX1	MX1	17857	AI893580|Mx|Mx-1	MX dynamin-like GTPase 1	4.12852	3.84985	4.52361	3.03554	3.39498	3.68803	4.44856	3.83756	2.02692	3.79	4.86927	3.41223
MYD88	MYD88	17874	-	myeloid differentiation primary response gene 88	7.87103	7.9231	7.85453	7.95202	7.85441	8.14746	7.95107	8.05995	8.10374	7.93685	7.93156	7.85518
NCAM1	NCAM1	17967	CD56|E-NCAM|NCAM-1|Ncam	neural cell adhesion molecule 1	1.42808	2.26489	2.52361	3.29858	2.17259	2.88068	3.18553	0.667635	3.02692	2.98265	2.36677	2.9972
NCF4	NCF4	17972	AI451400|p40phox	neutrophil cytosolic factor 4	9.09697	9.01977	9.02744	9.05791	9.02641	9.1753	9.31481	9.29334	9.09839	9.0325	9.2206	8.92003
NFATC1	NFATC1	18018	2210017P03Rik|AI449492|AV076380|NF-ATc|NFAT2|NFATc|Nfatcb	nuclear factor of activated T cells_ cytoplasmic_ calcineurin dependent 1	5.71349	5.99281	6.01546	5.75801	6.20233	5.73866	6.11153	6.31149	5.88491	5.98265	5.58916	5.62169
NFATC2	NFATC2	18019	AI607462|NF-ATc2|NF-ATp|NFAT1|NFAT1-D|Nfatp	nuclear factor of activated T cells_ cytoplasmic_ calcineurin dependent 2	6.63754	6.51281	6.38159	6.54651	6.28806	6.37253	6.56404	5.83756	6.23638	6.53724	6.75909	6.60206
NFATC3	NFATC3	18021	C80703|D8Ertd281e|NFAT4|NFATx	nuclear factor of activated T cells_ cytoplasmic_ calcineurin dependent 3	7.156	7.17178	7.04717	7.10593	7.11118	7.20261	7.40276	7.12707	6.98112	7.23058	7.13936	7.42346
NFIL3	NFIL3	18030	AV225605|E4BP4	nuclear factor_ interleukin 3_ regulated	5.88752	5.6572	5.2785	5.5716	5.23148	5.12861	5.32303	5.71203	5.41924	5.62651	5.5367	5.54152
NFKB1	NFKB1	18033	NF-KB1|NF-kappaB|NF-kappaB1|p105|p50|p50/p105	nuclear factor of kappa light polypeptide gene enhancer in B cells 1_ p105	8.27983	8.44479	8.37536	8.35747	8.64832	8.49539	8.5501	8.50052	8.40196	8.58256	8.49606	8.51552
NFKB2	NFKB2	18034	NF-kappaB2|lyt|p49|p49/p100|p50B|p52	nuclear factor of kappa light polypeptide gene enhancer in B cells 2_ p49/p100	6.45045	6.58681	6.54598	7.0174	7.77745	7.9141	7.61849	7.82751	7.43632	7.1921	7.67663	7.65064
NFKBIA	NFKBIA	18035	AI462015|Nfkbi	nuclear factor of kappa light polypeptide gene enhancer in B cells inhibitor_ alpha	6.96724	7.0593	7.13832	7.23718	9.63747	9.79057	9.38324	9.68723	9.60812	9.61201	9.29751	9.37223
NFKBIZ	NFKBIZ	80859	AA408868|INAP|Mail	nuclear factor of kappa light polypeptide gene enhancer in B cells inhibitor_ zeta	6.26097	5.93731	6.30497	6.35747	10.3155	10.5335	9.58812	9.77354	10.1767	9.60836	9.65217	10.0987
NOD2	NOD2	257632	ACUG|BLAU|CD|Card15|F830032C23Rik|IBD1|Nlrc2	nucleotide-binding oligomerization domain containing 2	2.42808	3.58681	3.52361	3.88354	4.75755	4.96814	4.67096	3.83756	3.83428	4.15257	4.36677	4.80455
NOS2	NOS2	378430	nos2|Nanos2	nanos homolog 2 (Drosophila)	3.42808	2.84985	3.10857	3.03554	3.75755	3.20261	3.18553	2.98956	2.02692	1.98265	0.78181	3.21959
NOTCH1	NOTCH1	18128	9930111A19Rik|Mis6|N1|Tan1|lin-12	notch 1	2.42808	1.26489	2.10857	2.29858	3.39498	2.46564	3.67096	2.98956	2.02692	1.98265	0.78181	1.9972
NOTCH2	NOTCH2	18129	AI853703|N2	notch 2	7.05744	7.00635	6.933	7.05347	7.27412	7.14746	7.28987	7.31149	7.48636	7.00502	7.1912	7.1537
NOX4	NOX4	50490	AI648021	NADPH oxidase 4	2.42808	2.26489	3.10857	0.713617	3.58762	4.0506	3.67096	3.83756	4.02692	2.56761	3.78181	2.41223
NPC1	NPC1	18145	A430089E03Rik|C85354|D18Ertd139e|D18Ertd723e|lcsd|nmf164|spm	Niemann-Pick type C1	9.16618	9.06579	9.17466	8.90837	9.03471	9.19809	9.19003	9.04701	9.06584	9.27727	9.20387	9.00095
PDCD2	PDCD2	18567	AI528543|Pcd2|RP-8	programmed cell death 2	6.156	6.28725	6.04717	6.03554	6.17259	5.63557	5.72158	6.42252	6.19685	5.73754	6.13936	6.29488
PDGFB	PDGFB	18591	PDGF-B|Sis	platelet derived growth factor_ B polypeptide	4.42808	4.35235	3.52361	3.88354	5.90955	6.12861	5.44856	5.52562	5.93381	5.15257	4.78181	5.69763
PHLPP1	PHLPP1	98432	AI836256|Phlpp|Plekhe1|SCOP|mKIAA0606	PH domain and leucine rich repeat protein phosphatase 1	6.80312	6.95139	7.09347	7.28347	7.34251	7.48059	7.60507	7.04267	7.41924	7.4745	7.52328	7.3311
PHLPP2	PHLPP2	244650	AI481772|C130044A18Rik|Phlppl	PH domain and leucine rich repeat protein phosphatase 2	5.75001	6.07224	5.52361	5.75801	6.42051	6.0506	5.95107	5.87709	5.48636	6.15257	5.95173	5.93579
PLA2G2E	PLA2G2E	26970	-	phospholipase A2_ group IIE	8.45045	8.42476	8.24471	8.32095	8.50051	8.73243	8.57096	8.538	8.45319	8.50621	8.50291	8.27021
PLAU	PLAU	18792	u-PA|uPA	plasminogen activator_ urokinase	7.77681	7.9231	7.95824	8.0174	8.99276	9.04558	8.70281	9.01193	8.80171	8.73084	8.6947	8.82162
PLAUR	PLAUR	18793	Cd87|u-PAR|uPAR	plasminogen activator_ urokinase receptor	8.03541	7.8796	8.05499	8.04453	8.06336	8.14746	7.88597	7.91556	8.10374	7.87747	8.13054	8.21959
PML	PML	18854	1200009E24Rik|AI661194|Trim19	promyelocytic leukemia	6.8204	6.62244	6.75243	6.52097	6.94517	7.1095	7.13039	6.7551	6.80828	7.00502	7.17413	7.01215
POU2F2	POU2F2	18987	Oct-2|Oct2a|Oct2b|Otf-2|Otf2	POU domain_ class 2_ transcription factor 2	4.33497	4.17178	4.77154	3.88354	5.04705	4.46564	4.77049	5.1912	4.93381	4.15257	4.86927	4.11267
PRDM1	PRDM1	12142	Blimp-1|Blimp1|PRDI-BF1|ZNFPR1A1|b2b1765Clo	PR domain containing 1_ with ZNF domain	2.75001	3.58681	2.84554	2.71362	3.17259	1.88068	3.44856	3.47499	3.83428	3.98265	3.58916	2.9972
PRIM1	PRIM1	19075	AI324982	DNA primase_ p49 subunit	8.54702	8.51755	8.52361	8.59013	8.60999	8.79357	8.71535	8.7391	8.39325	8.7442	8.84251	8.47293
PRKCD	PRKCD	18753	AI385711|D14Ertd420e|PKC[d]|PKCdelta|Pkcd	protein kinase C_ delta	9.91391	10.0164	9.99122	9.95202	10.0573	9.99181	10.1765	10.0164	10.0354	10.1551	10.013	9.97257
PSMB10	PSMB10	19171	Mecl-1|Mecl1	proteasome (prosome_ macropain) subunit_ beta type 10	6.45045	6.51281	6.38159	6.23718	6.4456	6.66204	6.38716	6.95304	6.38448	6.50621	6.6887	6.38951
PSMB5	PSMB5	19173	-	proteasome (prosome_ macropain) subunit_ beta type 5	10.8129	10.8309	10.8388	10.9084	10.9659	10.8551	10.9656	10.9974	10.8423	10.9178	10.86	10.892
PSMB7	PSMB7	19177	AU020723|MC14	proteasome (prosome_ macropain) subunit_ beta type 7	10.1611	10.2001	10.1836	10.2015	10.3257	10.2601	10.3189	10.3024	10.1868	10.2471	10.2289	10.1486
PSMB9	PSMB9	16912	Lmp-2|Lmp2	proteasome (prosome_ macropain) subunit_ beta type 9 (large multifunctional peptidase 2)	5.01305	4.72432	4.84554	4.29858	4.28806	4.78757	4.56404	4.91556	4.34885	4.15257	4.95173	4.58216
PSMC2	PSMC2	19181	-	proteasome (prosome_ macropain) 26S subunit_ ATPase 2	10.5766	10.6025	10.5376	10.6837	10.7513	10.6339	10.7973	10.8174	10.6798	10.6692	10.7548	10.6743
PSMD7	PSMD7	17463	AW107203|Mov-34|Mov34	proteasome (prosome_ macropain) 26S subunit_ non-ATPase_ 7	10.4861	10.6036	10.5897	10.6503	10.6183	10.5496	10.6168	10.7283	10.6268	10.6586	10.6537	10.5037
PTAFR	PTAFR	19204	PAFR	platelet-activating factor receptor	6.6569	6.67428	6.67336	6.75801	7.54182	7.88068	7.03353	7.47499	7.82134	7.3225	7.57623	7.59214
PTGER4	PTGER4	19219	EP4|Ptgerep4	prostaglandin E receptor 4 (subtype EP4)	1.42808	2.26489	1.52361	2.71362	3.39498	2.88068	2.44856	3.66763	2.61189	1.98265	3.10374	3.21959
PTGS2	PTGS2	19225	COX2|Cox-2|PES-2|PGHS-2|PHS II|PHS-2|Pghs2|TIS10|gripghs	prostaglandin-endoperoxide synthase 2	4.33497	4.6572	5.04717	5.10593	6.8914	6.76332	6.03353	6.59837	6.78181	6.40891	6.17413	6.21959
PTK2	PTK2	14083	FAK|FRNK|Fadk|mKIAA4203|p125FAK	PTK2 protein tyrosine kinase 2	7.54702	7.58681	7.54598	7.89353	7.7873	7.82319	7.85229	7.92502	7.62684	7.82814	7.96172	7.78727
PTPN2	PTPN2	19255	AI325124|Ptpt|TC-PTP	protein tyrosine phosphatase_ non-receptor type 2	8.18297	8.38383	8.19604	8.13988	8.41417	8.39638	8.23864	8.34711	8.23638	8.4745	8.28166	8.21959
PTPN22	PTPN22	19260	70zpep|PEP|Ptpn8	protein tyrosine phosphatase_ non-receptor type 22 (lymphoid)	5.23544	5.12287	4.33096	4.80108	5.67509	5.58112	5.72158	5.2526	5.27485	5.07011	5.48225	5.16712
PTPN6	PTPN6	15170	70Z-SHP|Hcph|PTPTY-42|Ptp1C|SH-PTP1|SHP-1|hcp|me	protein tyrosine phosphatase_ non-receptor type 6	9.83959	9.86107	9.93512	9.93762	10.0875	10.0631	10.1513	10.1734	10.0354	10.1526	9.90851	9.9299
PTPRC	PTPRC	19264	B220|CD45R|Cd45|L-CA|Ly-5|Lyt-4|T200|loc	protein tyrosine phosphatase_ receptor type_ C	10.0205	10.0164	10.082	10.0535	10.148	10.0631	9.94309	10.1971	10.117	10.0621	9.99126	10.0159
RAE1	RAE1	66679	3230401I12Rik|D2Ertd342e|MNRP|MNRP41	RAE1 RNA export 1 homolog (S. pombe)	9.41677	9.38642	9.45435	9.56848	9.57062	9.36852	9.57441	9.616	9.20185	9.3402	9.42927	9.35768
RELA	RELA	19697	p65	v-rel reticuloendotheliosis viral oncogene homolog A (avian)	7.96724	7.78845	8.13832	7.89353	8.21698	8.35641	8.12099	8.21453	8.07132	8.3225	8.19966	8.09171
RELB	RELB	19698	shep	avian reticuloendotheliosis viral (v-rel) oncogene related B	6.20944	5.81947	6.10857	6.29858	7.57631	7.68803	7.11153	7.44899	7.21675	6.93685	7.22475	7.3311
RUNX1	RUNX1	12394	AML1|CBF-alpha-2|Cbfa2|Pebp2a2|Pebpa2b	runt related transcription factor 1	7.83747	7.78845	7.64255	7.77971	8.00548	8.14746	8.10201	8.22222	8.16648	8.23058	8.06721	7.97448
S100A8	S100A8	20201	60B8Ag|AI323541|B8Ag|CFAg|CP-10|Caga|MRP8|p8	S100 calcium binding protein A8 (calgranulin A)	3.75001	3.58681	3.10857	4.62051	3.39498	3.46564	4.44856	3.47499	3.83428	3.98265	3.95173	4.11267
SERPING1	SERPING1	12258	C1INH|C1nh	serine (or cysteine) peptidase inhibitor_ clade G_ member 1	2.01305	2.26489	2.84554	2.29858	3.17259	0.880678	1.8636	2.98956	3.34885	2.56761	2.36677	1.41223
SKI	SKI	20481	2310012I02Rik|2610001A11Rik|AA062172|AA589460|BC004088	ski sarcoma viral oncogene homolog (avian)	7.97498	7.69115	7.69353	8.05347	7.70656	7.64886	7.40276	7.62183	7.78181	7.72412	7.66445	7.45663
SLAMF7	SLAMF7	75345	19A|19A24|4930560D03Rik|CRACC|CS1	SLAM family member 7	2.01305	2.84985	2.10857	2.29858	1.58762	2.46564	2.8636	2.66763	2.02692	3.30458	3.10374	0.412233
SMAD3	SMAD3	17127	AU022421|Madh3	SMAD family member 3	6.18297	6.37341	6.50089	6.35747	6.65371	6.37253	6.97213	6.91556	6.48636	6.53724	6.50973	6.54152
SMAD5	SMAD5	17129	1110051M15Rik|AI451355|Dwf-C|Madh5|MusMLP	SMAD family member 5	7.38228	7.54101	7.26508	7.22141	7.11118	7.1095	6.79434	7.07703	6.67078	7.21147	6.95173	7.14015
SOCS1	SOCS1	12703	Cish1|Cish7|JAB|SOCS-1|SSI-1	suppressor of cytokine signaling 1	3.88752	3.26489	3.10857	3.71362	3.17259	3.46564	2.44856	3.47499	3.34885	0.98265	2.36677	1.9972
SOCS3	SOCS3	12702	Cis3|Cish3|EF-10|Ef10|SSI-3|Ssi3	suppressor of cytokine signaling 3	4.75001	4.90874	4.77154	4.71362	5.75755	6.16608	5.56404	5.05995	5.55049	5.50621	5.63979	5.62169
SPN	SPN	20737	A630014B01Rik|Cd43|Galgp|Ly-48|Ly48	sialophorin	5.47248	6.12287	5.73306	5.41406	5.34251	5.40424	5.32303	5.42252	4.83428	5.50621	5.8262	5.21959
SRC	SRC	20779	AW259666|pp60c-src	Rous sarcoma oncogene	4.23544	4.07224	4.33096	4.52097	4.17259	3.88068	4.03353	4.2526	4.19685	3.56761	3.95173	3.87166
STAT1	STAT1	20846	2010005J02Rik|AA408197	signal transducer and activator of transcription 1	6.59801	7.11038	6.80901	7.22141	6.97994	7.03043	7.32303	7.12707	7.09301	7.1921	7.15685	6.95139
STAT3	STAT3	20848	1110034C02Rik|AW109958|Aprf	signal transducer and activator of transcription 3	9.27983	9.0593	9.15297	9.1145	9.43311	9.39243	9.40276	9.39556	9.35335	9.44208	9.44715	9.30098
STAT5A	STAT5A	20850	AA959963|STAT5	signal transducer and activator of transcription 5A	6.95165	7.13525	6.98304	7.08866	6.65371	6.96814	6.77049	7.12707	6.95766	7.07011	6.63979	6.64105
STAT5B	STAT5B	20851	-	signal transducer and activator of transcription 5B	7.56763	7.84985	7.87234	7.83256	7.82603	7.94677	7.79434	7.8868	7.92174	8.00502	7.6887	7.79594
STAT6	STAT6	20852	-	signal transducer and activator of transcription 6	8.92793	8.89424	8.96655	9.04453	9.09145	9.10468	8.98254	9.13116	8.99271	9.08068	9.0486	8.98966
SYK	SYK	20963	Sykb	spleen tyrosine kinase	8.98267	9.12287	9.12352	8.95202	8.91405	8.88068	9.04848	8.94376	9.04929	8.95993	8.78743	8.90007
TAGAP	TAGAP	72536	2610315E15Rik	T cell activation Rho GTPase activating protein	6.28606	6.21908	6.30497	6.35747	7.21698	7.37253	6.97213	7.35414	7.15621	6.91339	6.63979	7.08466
TAL1	TAL1	21349	SCL/tal-1|Scl|bHLHa17|tal-1	T cell acute lymphocytic leukemia 1	7.05744	6.99281	7.0782	6.99902	6.8914	6.76332	6.88597	6.71203	6.45319	6.93685	6.42567	6.58216
TAP1	TAP1	21354	ABC17|APT1|Abcb2|Ham-1|Ham1|MTP1|PSF1|RING4|TAP|Tap-1|Y3	transporter 1_ ATP-binding cassette_ sub-family B (MDR/TAP)	6.23544	6.14753	6.22405	5.5716	6.28806	6.40424	6.47831	6.02519	6.61189	6.15257	6.39652	6.05609
TAPBP	TAPBP	21356	D17Wsu91e|TPN	TAP binding protein	6.42808	6.19562	6.47781	6.54651	6.81644	6.58112	6.18553	6.50052	6.31233	6.59736	6.17413	6.31912
TBK1	TBK1	56480	1200008B05Rik|AI462036|AW048562	TANK-binding kinase 1	7.73186	7.64859	7.29179	7.5338	7.7873	7.71357	7.80612	7.77616	7.56608	7.64086	7.63979	7.51026
TCF4	TCF4	21413	5730422P05Rik|ASP-I2|E2-2|E2.2|ITF-2|ITF-2b|ITF2|ME2|MITF-2A|MITF-2B|SEF-2|SEF2|SEF2-1|TFE|Tcf-4|bHLHb19	transcription factor 4	8.07194	8.06579	8.46025	8.19743	8.35581	8.13807	8.23864	8.34006	8.41924	8.4825	8.18269	8.38378
TFRC	TFRC	22042	2610028K12Rik|AI195355|AI426448|AU015758|CD71|E430033M20Rik|Mtvr-1|Mtvr1|TFR|TFR1|TR|Trfr|p90	transferrin receptor	12.0715	12.1471	12.0739	12.1467	12.357	12.2557	12.4042	12.4918	12.2814	12.3555	12.3321	12.2718
TGFB1	TGFB1	21803	TGF-beta1|TGFbeta1|Tgfb|Tgfb-1	transforming growth factor_ beta 1	10.3953	10.5021	10.6295	10.537	10.5184	10.4694	10.564	10.5457	10.568	10.516	10.6147	10.562
TGFBI	TGFBI	21810	68kDa|AI181842|AI747162|Beta-ig|big-h3	transforming growth factor_ beta induced	6.12852	6.21908	5.73306	6.41406	5.71691	5.83487	5.72158	5.7551	6.11439	5.23058	5.48225	5.58216
TGFBR1	TGFBR1	21812	ALK5|AU017191|Alk-5|ESK2|TGFR-1|TbetaR-I|TbetaRI	transforming growth factor_ beta receptor I	9.54702	9.71403	9.82967	9.7689	9.76753	9.86367	9.78247	9.77092	9.76163	9.74752	9.72725	9.67902
TGFBR2	TGFBR2	21813	1110020H15Rik|AU042018|DNIIR|RIIDN|TBR-II|TbetaR-II|TbetaRII	transforming growth factor_ beta receptor II	6.20944	6.56867	6.2785	6.13988	6.51836	6.52453	6.53603	6.69	6.45319	6.56761	6.63979	6.64105
TIGIT	TIGIT	100043314	ENSMUSG00000071552|Vstm3	T cell immunoreceptor with Ig and ITIM domains	2.75001	0.264885	2.10857	2.29858	2.17259	1.88068	2.44856	0.667635	1.02692	2.56761	2.36677	3.87166
TIRAP	TIRAP	117149	AA407980|C130027E04Rik|Mal|Tlr4ap|Wyatt	toll-interleukin 1 receptor (TIR) domain-containing adaptor protein	5.07194	5.55029	4.84554	4.96154	4.67509	5.273	5.44856	5.2526	4.83428	5.62651	5.36677	5.36643
TLR1	TLR1	21897	-	toll-like receptor 1	3.01305	2.84985	3.98304	1.71362	3.90955	3.68803	4.03353	2.2526	3.34885	2.56761	1.78181	2.73416
TLR2	TLR2	24088	Ly105	toll-like receptor 2	7.64725	7.91594	7.99934	7.92307	9.89596	9.90305	9.45979	9.54722	9.75824	9.51403	9.44002	9.8364
TLR3	TLR3	142980	AI957183	toll-like receptor 3	4.01305	3.26489	2.10857	3.29858	2.58762	2.88068	3.44856	2.2526	2.02692	2.56761	1.78181	1.9972
TLR4	TLR4	21898	Lps|Ly87|Ran/M1|Rasl2-8	toll-like receptor 4	9.20944	9.27051	9.23097	9.08866	9.19865	9.08525	9.10201	9.04701	9.01561	9.07011	9.2206	9.13675
TLR5	TLR5	53791	-	toll-like receptor 5	2.42808	2.26489	3.52361	3.52097	2.17259	1.88068	1.8636	2.2526	3.34885	3.30458	1.78181	1.41223
TLR8	TLR8	170744	-	toll-like receptor 8	5.01305	4.6572	4.69353	4.17305	4.17259	4.0506	4.03353	4.36807	4.72736	4.15257	4.95173	4.80455
TLR9	TLR9	81897	-	toll-like receptor 9	5.33497	5.6572	5.33096	5.52097	5.90955	5.96814	6.03353	5.66763	5.72736	5.30458	6.10374	5.69763
TMEM173	TMEM173	72512	2610307O08Rik|ERIS|MPYS|Mita|STING	transmembrane protein 173	7.85435	7.68274	7.85453	7.79043	7.80679	8.0705	7.95107	8.06851	8.07132	7.98265	7.91109	8.00469
TNF	TNF	21926	DIF|TNF-a|TNF-alpha|TNFSF2|TNFalpha|Tnfa|Tnfsf1a	tumor necrosis factor	5.47248	5.6572	5.47781	5.35747	9.59885	9.8863	9.18553	9.48462	9.32155	9.25411	9.00581	9.51814
TNFAIP3	TNFAIP3	21929	A20|Tnfip3	tumor necrosis factor_ alpha-induced protein 3	5.59801	5.58681	5.22405	4.80108	8.28111	8.81142	8.22115	8.24506	8.23638	7.97133	7.71255	8.25772
TNFRSF11A	TNFRSF11A	21934	Ly109|ODFR|OFE|Rank|TRANCE-R|mRANK	tumor necrosis factor receptor superfamily_ member 11a_ NFKB activator	6.75001	6.17178	6.4305	6.26821	5.90955	6.40424	6.53603	6.0939	6.19685	6.07011	6.27366	6.58216
TNFRSF13B	TNFRSF13B	57916	1200009E08Rik|Taci	tumor necrosis factor receptor superfamily_ member 13b	1.42808	2.58681	2.52361	3.03554	3.58762	3.68803	3.18553	3.2526	3.61189	2.98265	2.36677	3.21959
TNFRSF13C	TNFRSF13C	72049	2010006P15Rik|BAFF-R|Baffr|Bcmd|Bcmd-1|Bcmd1|Lvis22	tumor necrosis factor receptor superfamily_ member 13c	2.75001	2.26489	2.84554	3.29858	3.58762	2.88068	2.8636	3.47499	3.34885	3.30458	3.36677	2.73416
TNFRSF14	TNFRSF14	230979	Atar|HveA|Hvem|Tnfrs14	tumor necrosis factor receptor superfamily_ member 14 (herpesvirus entry mediator)	3.42808	3.07224	3.10857	1.71362	3.17259	3.46564	3.67096	2.2526	2.02692	3.79	2.78181	3.73416
TNFRSF1B	TNFRSF1B	21938	CD120b|TNF-R-II|TNF-R2|TNF-R75|TNF-alphaR2|TNFBR|TNFR80|TNFRII|TNFalpha-R2|Tnfr-1|Tnfr2|p75	tumor necrosis factor receptor superfamily_ member 1b	8.759	8.89788	8.70352	8.93279	8.93192	8.95749	8.80024	8.83756	9.01561	8.92516	9.01063	9.11267
TNFRSF4	TNFRSF4	22163	ACT35|CD134|Ly-70|Ox40|TXGP1L|Txgp1	tumor necrosis factor receptor superfamily_ member 4	3.42808	3.58681	4.10857	4.17305	4.49451	4.58112	4.77049	4.66763	3.34885	3.56761	4.48225	3.9972
TNFRSF8	TNFRSF8	21941	Cd30|D1S166E|Ki|Ki-1	tumor necrosis factor receptor superfamily_ member 8	0.428083	1.26489	2.52361	2.29858	2.17259	1.88068	0.863602	2.2526	2.61189	3.30458	2.36677	1.9972
TNFSF10	TNFSF10	22035	A330042I21Rik|AI448571|APO-2L|Ly81|TL2|Trail	tumor necrosis factor (ligand) superfamily_ member 10	3.42808	2.26489	2.84554	2.29858	3.17259	2.46564	1.8636	2.98956	3.34885	2.98265	3.10374	2.73416
TNFSF12	TNFSF12	21944	Apo3l|Dr3l|Dr3lg|Tweak	tumor necrosis factor (ligand) superfamily_ member 12	7.46151	7.76473	7.4305	7.75801	7.69615	7.56718	7.44856	7.83756	7.38448	7.6969	7.52328	7.61191
TNFSF13B	TNFSF13B	24099	BAFF|BLyS|D8Ertd387e|TALL-1|TALL1|THANK|TNFSF20|zTNF4	tumor necrosis factor (ligand) superfamily_ member 13b	7.86271	7.57777	7.73306	7.71362	7.75755	7.5531	7.33934	7.77616	7.40196	7.80283	7.48225	7.38951
TNFSF14	TNFSF14	50930	HVEM-L|HVEML|LIGHT|LTg|Ly113	tumor necrosis factor (ligand) superfamily_ member 14	3.59801	2.84985	3.10857	3.03554	3.17259	2.88068	3.44856	3.66763	3.83428	3.79	3.95173	3.58216
TNFSF18	TNFSF18	240873	Gitrl	tumor necrosis factor (ligand) superfamily_ member 18	3.75001	3.26489	4.22405	3.88354	4.04705	2.88068	3.67096	4.36807	3.83428	3.56761	3.95173	2.41223
TOLLIP	TOLLIP	54473	4930403G24Rik|4931428G15Rik	toll interacting protein	9.24826	9.55029	9.36281	9.31724	9.48547	9.3845	9.42584	9.42586	9.45738	9.37497	9.39652	9.27021
TRAF1	TRAF1	22029	4732496E14Rik	TNF receptor-associated factor 1	2.01305	0.264885	0.52361	1.71362	3.58762	2.88068	0.863602	3.83756	3.02692	2.98265	2.36677	1.41223
TRAF2	TRAF2	22030	AI325259	TNF receptor-associated factor 2	5.01305	5.30928	5.22405	4.96154	5.11118	5.0506	5.11153	4.91556	4.93381	4.79	4.58916	5.80455
TRAF3	TRAF3	22031	AI528849|CAP-1|CD40bp|CRAF1|LAP1|T-BAM|amn	TNF receptor-associated factor 3	6.88752	6.69115	6.82739	6.75801	7.23148	7.0705	6.92969	7.35414	7.46987	7.02704	7.17413	7.4346
TRAF4	TRAF4	22032	A530032M13Rik|CART1|msp2	TNF receptor associated factor 4	3.23544	4.07224	3.69353	2.71362	3.39498	4.20261	4.03353	2.66763	3.02692	2.98265	3.95173	3.41223
TRAF5	TRAF5	22033	-	TNF receptor-associated factor 5	5.88752	6.09778	5.84554	5.80108	6.01389	5.52453	6.25592	5.79692	6.02692	5.68309	5.48225	5.80455
TRAF6	TRAF6	22034	2310003F17Rik|AI851288|C630032O20Rik	TNF receptor-associated factor 6	8.028	8.26489	8.0782	8.06234	8.5649	8.50273	8.47093	8.38188	8.14587	8.16256	8.40386	8.41223
TREM1	TREM1	58217	-	triggering receptor expressed on myeloid cells 1	4.01305	3.43481	3.33096	3.03554	3.75755	4.0506	3.44856	3.83756	4.19685	3.79	3.10374	3.87166
TREM2	TREM2	83433	TREM-2|Trem2a|Trem2b|Trem2c	triggering receptor expressed on myeloid cells 2	10.4097	10.2663	10.305	10.3896	10.3087	10.3195	10.3989	10.3258	10.2605	10.3113	10.2836	10.2244
TRP53	TRP53	22059	Tp53|bbl|bfy|bhy|p44|p53	transformation related protein 53	8.16279	8.25357	8.14566	8.29858	8.35581	8.13807	8.29823	8.42919	8.28431	8.1921	8.48917	8.37223
TYK2	TYK2	54721	JTK1	tyrosine kinase 2	5.67601	5.26489	5.52361	5.8429	5.97994	6.20261	6.35546	6.05995	5.88491	6.1921	5.86927	5.69763
TYROBP	TYROBP	22177	DAP12|KARAP|Ly83	TYRO protein tyrosine kinase binding protein	12.5281	12.5407	12.5591	12.5747	12.5995	12.6293	12.7189	12.6976	12.6053	12.6368	12.6273	12.6503
UBE2L3	UBE2L3	22195	C79827|UbcM4|Ubce7	ubiquitin-conjugating enzyme E2L 3	9.8311	9.84797	9.90947	9.84032	9.94737	9.9141	10.051	9.89645	9.9665	9.94843	9.8452	9.91606
XBP1	XBP1	22433	D11Ertd39e|TREB-5|TREB5|XBP-1	X-box binding protein 1	9.85854	9.87222	9.81823	9.90591	9.93414	9.94137	10.0108	10.2318	10.0382	10.1119	10.1438	9.95526
XCL1	XCL1	16963	AI661682|ATAC|LTN|Lptn|SCM-1|SCM-1a|Scyc1	chemokine (C motif) ligand 1	3.75001	3.58681	3.98304	3.88354	4.58762	3.68803	3.44856	4.2526	4.02692	0.98265	3.58916	3.73416
ZAP70	ZAP70	22637	Srk|ZAP-70|mrtle|mur	zeta-chain (TCR) associated protein kinase	2.42808	0.264885	2.52361	3.52097	2.58762	2.88068	2.44856	2.98956	3.34885	2.98265	1.78181	1.9972
ZBTB7B	ZBTB7B	22724	Thpok|Zfp67|c-Krox	zinc finger and BTB domain containing 7B	4.88752	4.43481	4.22405	4.62051	4.39498	4.0506	4.18553	4.12707	5.02692	4.56761	4.24124	4.58216
ZEB1	ZEB1	21417	3110032K11Rik|AREB6|BZP|MEB1|Nil2|TCF-8|Tcf18|Tcf8|Tw|ZEB|Zfhep|Zfhx1a|Zfx1a|Zfx1ha|[delta]EF1	zinc finger E-box binding homeobox 1	2.75001	1.84985	1.52361	0.713617	3.17259	2.46564	2.8636	3.83756	3.61189	2.56761	3.10374	1.41223
