# Supplementary material for: Characterization of a novel cell wall-associated nucleotidase of Enterococcus faecalis that degrades extracellular c-di-AMP
Source: PLoS Pathog. 2026 May 20;22(5):e1014206. doi: 10.1371/journal.ppat.1014206 (PMC13229355; doi:10.1371/journal.ppat.1014206)
Supplement: S1 Data — (ZIP) [file ppat.1014206.s001.zip › Data zip file/Fig 8/iBMDMs infection with Enterococcus faecalis 2 timepoint raw counts.xlsx]

## Sheet: iBMDMs infection with Enterococ
upperSymbol	Symbol	GeneID	Alias	Description	Uninfected 1	Uninfected 2	Uninfected 3	Uninfected 4	ΔeecP 1	ΔeecP 2	ΔeecP 3	ΔeecP 4	OG1RF 1	OG1RF 2	OG1RF 3	OG1RF 4
ABCB10	ABCB10	56199	Abc-me|Abcb12	ATP-binding cassette_ sub-family B (MDR/TAP)_ member 10	5.26258	5.30155	5.45593	5.09252	4.63853	4.68044	4.77809	4.73174	5.30027	4.988	5.18729	4.89945
ABCB1A	ABCB1A	18671	Abcb4|Evi32|Mdr1a|Mdr3|P-gp|Pgp|Pgy-3|Pgy3|mdr-3	ATP-binding cassette_ sub-family B (MDR/TAP)_ member 1A	9.00167	8.94067	8.8789	9.02326	8.6473	8.85036	8.76261	8.71061	8.94092	8.9422	8.98965	8.91228
ABCF1	ABCF1	224742	AU041969|Abc50|D17Wsu166e|GCN20	ATP-binding cassette_ sub-family F (GCN20)_ member 1	6.75255	6.84655	7.18439	6.8433	6.91034	6.77008	6.85517	6.86006	6.97583	6.79536	7.01446	7.14738
ABL1	ABL1	11350	AI325092|Abl|E430008G22Rik|c-Abl	c-abl oncogene 1_ non-receptor tyrosine kinase	6.02061	6.07126	6.35336	6.13355	6.06234	6.06746	5.92833	5.90538	5.85826	5.85742	5.97456	5.86028
ADAL	ADAL	75894	4930578F03Rik	adenosine deaminase-like	6.09398	5.89438	5.64149	5.74964	5.4708	5.25302	5.61036	5.13836	5.45227	5.33196	5.42292	5.46714
APP	APP	11820	Abeta|Abpp|Adap|Ag|Cvap|E030013M08Rik|betaApp	amyloid beta (A4) precursor protein	9.74592	9.75019	9.69939	9.77471	9.90212	9.87583	9.86555	9.92478	9.92232	9.91418	9.93006	9.92894
ARHGDIB	ARHGDIB	11857	D4|Gdid4|Ly-GDI	Rho_ GDP dissociation inhibitor (GDI) beta	12.2858	12.2141	12.2435	12.3232	12.3734	12.4636	12.4503	12.4323	12.4022	12.3476	12.3682	12.332
ATG16L1	ATG16L1	77040	1500009K01Rik|Apg16l|Atg16l|WDR30	autophagy related 16-like 1 (S. cerevisiae)	8.0547	7.9022	7.93325	7.89193	8.21762	8.33462	8.25026	8.19726	8.17474	8.2183	8.02426	8.0921
ATM	ATM	11920	AI256621|C030026E19Rik	ataxia telangiectasia mutated	6.88248	6.81376	6.74929	6.7844	6.5756	6.62386	6.66847	6.45522	6.8377	6.73051	6.68431	6.75031
B2M	B2M	12010	Ly-m11|beta2-m|beta2m	beta-2 microglobulin	12.3193	12.3567	12.3467	12.4021	12.6508	12.6407	12.702	12.6322	12.6614	12.6407	12.6016	12.6088
BATF3	BATF3	381319	9130211I03Rik|Snft	basic leucine zipper transcription factor_ ATF-like 3	3.63455	4.01467	4.30707	3.71401	3.60291	3.78735	4.0055	3.4754	3.37827	3.988	3.55502	3.99899
BAX	BAX	12028	-	BCL2-associated X protein	9.01117	8.88652	9.03853	8.93705	9.06234	9.28985	9.16873	9.22284	9.13175	9.04078	9.02426	9.00648
BCAP31	BCAP31	27061	Bap31	B cell receptor associated protein 31	9.58769	9.51929	9.58441	9.6209	9.64621	9.69882	9.70247	9.6319	9.6222	9.6374	9.59942	9.53918
BCL2	BCL2	12043	AW986256|Bcl-2|C430015F12Rik|D630044D05Rik|D830018M01Rik	B cell leukemia/lymphoma 2	6.1638	6.3481	6.53839	6.03594	6.28098	6.03889	6.18872	5.90538	6.42497	6.2183	6.26652	6.43195
BCL3	BCL3	12051	AI528691|Bcl-3	B cell leukemia/lymphoma 3	3.34504	4.01467	3.24294	3.39208	4.92484	5.30193	5.12098	4.89043	5.06108	5.01548	4.32056	4.73595
BCL6	BCL6	12053	Bcl5	B cell leukemia/lymphoma 6	4.78983	5.07126	4.53839	4.85152	5.74041	5.41741	5.44291	5.43476	5.06108	5.14554	5.40302	5.50149
BID	BID	12122	2700049M22Rik|AI875481|AU022477	BH3 interacting domain death agonist	9.2304	9.13569	9.19713	9.29747	9.32401	9.37089	9.44429	9.45649	9.34951	9.38032	9.37393	9.32692
BLNK	BLNK	17060	BASH|Bca|Ly-57|Ly57|Lyw-57|SLP-65	B cell linker	9.01432	8.95202	8.93325	9.02144	8.89385	9.06392	9.11577	8.89043	8.80806	8.9422	8.85148	8.86028
BST1	BST1	12182	114/A10|A530073F09|BP-3|Bp3|Bsta1|CD157|Ly65	bone marrow stromal cell antigen 1	4.98247	5.25346	5.14106	5.17344	4.92484	5.1764	5.27852	5.25967	5.41575	4.84215	5.34162	5.50149
BST2	BST2	69550	2310015I10Rik|Bst-2|C87040|CD317|DAMP-1|GREG	bone marrow stromal cell antigen 2	8.56958	8.70844	8.60687	8.57944	8.83173	8.6665	8.77589	8.85429	8.63218	8.76936	8.79343	8.78733
BTK	BTK	12229	AI528679|xid	Bruton agammaglobulinemia tyrosine kinase	8.90304	8.74803	8.64149	8.76277	8.42053	8.46382	8.63971	8.53909	8.60405	8.50915	8.55051	8.51206
BTNL2	BTNL2	547431	BTL-II|BTLN2|Btl2|Gm315|NG9	butyrophilin-like 2	2.49705	3.54074	3.24294	2.19944	1.60291	2.20239	2.74247	1.89043	3.13034	2.74699	2.93354	2.0921
C1QA	C1QA	12259	AI255395|C1q	complement component 1_ q subcomponent_ alpha polypeptide	6.69868	6.58027	6.56487	6.63049	6.03587	6.12296	5.70594	6.01972	6.02516	5.82672	6.25546	5.96246
C1QB	C1QB	12260	-	complement component 1_ q subcomponent_ beta polypeptide	7.49253	7.69274	7.47699	7.58684	7.33083	7.28985	7.36305	7.24799	7.26477	7.36438	7.48576	7.24185
C1QBP	C1QBP	12261	AA407365|AA986492|D11Wsu182e|HABP1|P32|gC1qBP	complement component 1_ q subcomponent binding protein	11.4672	11.493	11.4372	11.5165	11.5813	11.6391	11.6485	11.5946	11.5735	11.5625	11.5271	11.5505
C1RA	C1RA	50909	AI132558|C1r|mC1rA	complement component 1_ r subcomponent A	4.3044	3.89438	3.87097	4.29897	3.80454	4.20239	4.12098	4.25967	4.17474	3.93142	3.93354	4.30155
C3	C3	12266	AI255234|ASP|HSE-MSF|Plp	complement component 3	5.66697	5.52056	5.56487	5.86782	6.04916	6.37232	6.2019	6.03339	6.63019	6.34284	6.49048	6.0921
C4A	C4A	625018	Slp|SlpA	complement component 4A (Rodgers blood group)	3.76008	3.83025	4.30707	3.71401	3.80454	4.20239	3.59046	3.89043	4.21781	4.09492	3.81806	4.26202
C6	C6	12274	AW111623	complement component 6	2.17512	3.61874	3.24294	3.09252	3.36844	2.39504	3.0055	2.30547	2.13034	3.53549	3.2331	3.48442
C7	C7	109828	A530026G17|Gm1238	complement component 7	2.49705	3.27771	2.78351	2.56201	2.08833	2.39504	2.87997	2.4754	3.37827	3.53549	2.40302	3.17956
C8B	C8B	110382	4930439B20Rik|AI595927	complement component 8_ beta polypeptide	2.87556	2.95578	0.783506	3.09252	2.28098	3.09548	2.59046	3.11283	1.71531	2.60949	1.81806	2.99899
C8G	C8G	69379	-	complement component 8_ gamma polypeptide	2.63455	3.27771	3.59086	2.97705	3.52891	3.20239	3.12098	2.6274	2.83078	3.09492	2.93354	2.55153
CARD9	CARD9	332579	Gm782	caspase recruitment domain family_ member 9	8.09696	8.15545	8.08271	8.06451	7.52415	7.56496	7.692	7.49035	7.77059	7.84598	7.69253	7.92182
CASP1	CASP1	12362	ICE|Il1bc	caspase 1	8.40394	8.368	8.37596	8.45008	8.82208	8.76136	8.76483	8.78727	8.80806	8.67773	8.75076	8.77158
CASP2	CASP2	12366	CASP-2|ICH-1|NEDD-2|Nedd2	caspase 2	6.0331	6.11228	6.3381	6.25007	6.16362	6.16322	5.99039	5.74842	6.03724	5.60949	6.13999	5.95008
CASP3	CASP3	12367	A830040C14Rik|AC-3|Apopain|CASP-3|CC3|CPP-32|CPP32|Caspase-3|Lice|SCA-1|Yama|mldy	caspase 3	8.34755	8.40973	8.2913	8.14028	8.25826	8.36082	8.45671	8.19726	8.06108	8.27625	8.21038	8.17158
CASP8	CASP8	12370	CASP-8|FLICE|MACH|Mch5	caspase 8	8.60975	8.52563	8.47001	8.58191	8.48555	8.50878	8.47582	8.45776	8.53974	8.46996	8.55277	8.5597
CCL11	CCL11	20292	Scya11|eotaxin	chemokine (C-C motif) ligand 11	2.34504	2.83025	2.95343	2.56201	2.60291	1.71697	2.87997	2.4754	2.58978	3.09492	3.32056	1.41403
CCL12	CCL12	20293	MCP-5|Scya12	chemokine (C-C motif) ligand 12	3.08201	2.54074	3.36847	2.71401	3.6733	3.4825	3.42054	3.69779	3.71531	3.19445	3.32056	4.17956
CCL2	CCL2	20296	AI323594|HC11|JE|MCAF|MCP-1|MCP1|SMC-CF|Scya2|Sigje	chemokine (C-C motif) ligand 2	9.15954	9.11733	9.31684	9.28842	10.5967	10.35	10.4078	10.4603	11.0518	10.8772	10.7154	10.9063
CCL20	CCL20	20297	CKb4|LARC|MIP-3A|MIP-3[a]|MIP3A|ST38|Scya20|exodus-1	chemokine (C-C motif) ligand 20	2.63455	1.95578	2.78351	1.71401	2.28098	0.98	3.12098	2.7649	2.45227	3.09492	3.40302	2.99899
CCL25	CCL25	20300	A130072A22Rik|AI852536|CKb15|Scya25|TECK	chemokine (C-C motif) ligand 25	5.36494	5.6746	5.20977	5.58191	5.08833	5.52432	5.68732	5.414	5.25963	5.41684	5.64249	5.35888
CCL3	CCL3	20302	AI323804|G0S19-1|LD78alpha|MIP-1alpha|MIP1-(a)|MIP1-alpha|Mip1a|Scya3	chemokine (C-C motif) ligand 3	9.89707	9.72396	9.89725	9.85152	11.2352	10.6636	10.9259	11.1403	11.8676	11.5464	11.3866	11.7847
CCL4	CCL4	20303	AT744.1|Act-2|MIP-1B|Mip1b|Scya4	chemokine (C-C motif) ligand 4	5.93001	6.04324	6.17582	6.35787	8.10116	7.09548	7.42616	7.64532	8.39479	8.24176	8.01446	8.53089
CCL5	CCL5	20304	MuRantes|RANTES|SISd|Scya5|TCP228	chemokine (C-C motif) ligand 5	1.76008	1.95578	2.10543	2.85152	3.74041	3.56496	3.81286	3.4754	3.88523	4.04245	2.55502	4.04629
CCL6	CCL6	20305	MRP-1|Scya6|c10	chemokine (C-C motif) ligand 6	3.08201	2.54074	2.10543	2.19944	3.28098	2.71697	3.12098	2.30547	2.58978	2.28756	3.04045	3.34003
CCL7	CCL7	20306	MCP-3|Scya7|fic|marc|mcp3	chemokine (C-C motif) ligand 7	4.76008	4.2288	5.36847	4.56201	6.32537	5.88689	5.86348	5.7649	6.71531	6.38559	6.4715	6.69943
CCL9	CCL9	20308	CCF18|MRP-2|Scya10|Scya9	chemokine (C-C motif) ligand 9	10.7981	10.7206	10.6585	10.7935	10.8542	10.7493	10.7671	10.8241	10.8459	10.7439	10.7429	10.839
CCR10	CCR10	12777	Cmkbr9|Gpr2	chemokine (C-C motif) receptor 10	4.66697	4.37082	3.10543	4.29897	4.03587	4.03889	4.22789	3.89043	4.17474	4.33196	4.48102	4.17956
CCR5	CCR5	12774	AM4-7|CD195|Cmkbr5	chemokine (C-C motif) receptor 5	2.49705	3.17817	2.95343	2.19944	2.74041	2.71697	2.87997	2.6274	3.03724	2.988	3.55502	2.89945
CCRL2	CCRL2	54199	1810047I05Rik|Ackr5|CCR11|Cmkbr1l2|E01|L-CCR	chemokine (C-C motif) receptor-like 2	3.34504	3.89438	3.24294	2.97705	4.9534	4.75259	4.87997	5.00591	4.65391	4.67988	4.59065	4.0921
CD109	CD109	235505	9930012E15Rik|AI480638|GARP	CD109 antigen	6.67496	6.7717	6.52497	6.60154	6.94632	6.98749	7.18209	6.78121	6.69259	6.86499	6.82555	6.78559
CD14	CD14	12475	-	CD14 antigen	7.76383	7.7717	7.77786	7.87186	9.0342	8.94386	9.06259	9.08355	8.83252	8.86121	8.71892	8.86853
CD164	CD164	53599	A115|A24|AA589639|AW540279|MGC-24|MSSP	CD164 antigen	9.77224	9.79288	9.79193	9.77795	9.75469	10.0033	9.92238	9.85429	9.82209	9.73568	9.76934	9.78471
CD1D1	CD1D1	12479	AI747460|CD1.1|Cd1a|Cd1d|Ly-38	CD1d1 antigen	5.51497	5.4369	5.59086	5.60154	5.69037	5.50356	5.62999	5.87533	5.58978	5.77941	5.42292	5.69201
CD209G	CD209G	70192	2310066I10Rik|AI481039|SIGNR7	CD209g antigen	2.34504	2.37082	2.36847	2.97705	2.74041	1.98	2.0055	3.00591	2.13034	1.87252	1.55502	2.99899
CD22	CD22	12483	A530093D23|Lyb-8|Lyb8	CD22 antigen	2.76008	3.45828	2.78351	2.56201	2.98142	2.56496	2.59046	3.39293	3.21781	2.74699	3.32056	2.26202
CD226	CD226	225825	BC051526|DNAM-1|DNAM1|Pta1|TLiSA1	CD226 antigen	2.76008	3.27771	2.59086	3.39208	2.98142	2.71697	2.59046	2.11283	1.9377	3.37502	3.32056	3.0921
CD244	CD244	18106	2B4|C9.1|F730046O15Rik|Ly90|NAIL|NKR2B4|Nmrk|SLAMF4	CD244 natural killer cell receptor 2B4	4.78983	4.5001	4.91279	4.47955	4.18787	4.09548	3.9441	4.06036	3.98833	3.60949	4.2331	4.0921
CD247	CD247	12503	4930549J05Rik|A430104F18Rik|AW552088|Cd3|Cd3-eta|Cd3-zeta|Cd3h|Cd3z|Cd3zeta|T3z|Tcrk|Tcrz	CD247 antigen	2.87556	2.95578	2.36847	2.56201	2.86594	1.98	2.42054	2.89043	3.03724	2.60949	2.69253	2.79254
CD27	CD27	21940	S152|Tnfrsf7|Tp55	CD27 antigen	2.49705	2.37082	1.78351	2.56201	2.08833	1.71697	2.0055	2.7649	3.03724	2.60949	2.93354	2.79254
CD274	CD274	60533	A530045L16Rik|B7h1|Pdcd1l1|Pdcd1lg1|Pdl1	CD274 antigen	5.87556	5.47934	5.53839	5.60154	5.99523	5.83798	5.91239	5.90538	6.01299	5.87252	5.83301	5.93759
CD28	CD28	12487	-	CD28 antigen	5.10586	4.98553	5.03143	5.27473	5.08833	5.46113	5.37473	5.21236	5.01299	4.87252	5.13999	4.89945
CD36	CD36	12491	FAT|GPIV|Scarb3	CD36 antigen	7.11176	7.1846	7.15855	7.17344	7.44589	7.4825	7.39782	7.46534	7.36396	7.32098	7.25546	7.27201
CD3EAP	CD3EAP	70333	1190028F09|2610103M17Rik|ASE-1|Ase1|CAST|PAF49	CD3E antigen_ epsilon polypeptide associated protein	7.18074	7.32501	7.31489	7.32282	6.98142	6.8213	7.07875	6.98495	6.78856	6.90227	6.99465	7.14738
CD40	CD40	21939	AI326936|Bp50|GP39|HIGM1|IGM|IMD3|T-BAM|TRAP|Tnfrsf5|p50	CD40 antigen	5.12931	5.20371	5.03143	5.19944	6.44085	6.25302	6.14846	6.4754	6.57329	6.30993	6.42292	6.65434
CD40LG	CD40LG	21947	CD154|CD40-L|Cd40l|HIGM1|IGM|IMD3|Ly-62|Ly62|T-BAM|TRAP|Tnfsf5|gp39	CD40 ligand	1.49705	1.95578	2.36847	2.85152	2.4509	2.71697	3.32743	3.7649	3.52266	3.45749	3.04045	2.67706
CD44	CD44	12505	AU023126|AW121933|AW146109|HERMES|Ly-24|Pgp-1	CD44 antigen	10.3625	10.2986	10.2824	10.3072	10.7986	10.7282	10.7847	10.8063	10.7894	10.6996	10.6043	10.6691
CD48	CD48	12506	AI449234|AW610730|BCM1|BLAST|BLAST-1|BLAST1|Bcm-1|MEM-102|SLAMF2|Sgp-60	CD48 antigen	8.8546	8.8323	8.7665	8.97705	8.82401	8.7895	8.85725	8.77511	8.94092	8.80523	8.84227	8.84029
CD5	CD5	12507	Ly-1|Ly-12|Ly-A|Lyt-1	CD5 antigen	5.3044	5.6376	5.45593	5.39208	6.29221	6.28985	6.21495	6.11283	6.16377	6.29879	5.83301	6.12552
CD53	CD53	12508	AI323659|Ox-44|Tspan25	CD53 antigen	5.51497	5.58027	5.51143	5.69586	5.92484	5.83798	5.64936	5.90538	5.6695	5.43731	5.80295	5.67706
CD69	CD69	12515	5830438K24Rik|AI452015|AIM|VEA	CD69 antigen	1.49705	2.83025	0.783506	2.39208	3.08833	2.85447	2.59046	2.6274	2.9377	2.74699	2.93354	3.26202
CD74	CD74	16149	CLIP|DHLAG|HLADG|Ia-GAMMA|Ii	CD74 antigen (invariant polypeptide of major histocompatibility complex_ class II antigen-associated)	6.3044	6.3366	6.15855	6.10633	6.56638	6.75259	6.508	6.38229	6.3398	6.50673	6.4715	6.42302
CD79B	CD79B	15985	B29|Ig-beta|Igb|Igbeta	CD79B antigen	2.49705	2.54074	2.59086	2.71401	1.28098	2.71697	2.42054	2.11283	2.9377	2.87252	2.93354	2.99899
CD80	CD80	12519	B71|Cd28l|Ly-53|Ly53|MIC17|TSA1	CD80 antigen	5.69868	6.00017	5.42736	5.67749	6.44085	6.27768	6.40922	6.22434	5.92476	6.1702	6.00128	5.73595
CD81	CD81	12520	Tapa-1|Tapa1|Tspan28	CD81 antigen	10.3438	10.3286	10.4092	10.4568	10.5882	10.6221	10.5892	10.5903	10.5408	10.5514	10.5144	10.4622
CD82	CD82	12521	AA682076|AL023070|C33|IA4|Kai1|Tspan27	CD82 antigen	7.69082	7.38762	7.68437	7.45278	7.82787	7.86264	7.9441	7.97436	7.86166	7.92781	7.87695	7.73234
CD83	CD83	12522	-	CD83 antigen	5.4419	5.41521	5.59086	5.52137	7.94986	7.79164	8.02045	7.72754	7.24929	7.57758	7.70477	7.52255
CD86	CD86	12524	B7|B7-2|B7.2|B70|CLS1|Cd28l2|ETC-1|Ly-58|Ly58|MB7|MB7-2|TS/A-2	CD86 antigen	6.90983	6.96327	6.90245	6.8433	7.02245	7.03889	7.02787	6.8829	6.89853	7.00866	7.034	6.57591
CD8A	CD8A	12525	BB154331|Ly-2|Ly-35|Ly-B|Lyt-2	CD8 antigen_ alpha chain	1.17512	3.45828	2.95343	2.19944	2.86594	2.20239	2.59046	3.30547	2.45227	2.988	3.13999	3.26202
CD9	CD9	12527	Tspan29	CD9 antigen	12.4817	12.4293	12.4606	12.4317	12.5182	12.5196	12.5366	12.5407	12.4789	12.4698	12.4485	12.4528
CD99	CD99	673094	1110061M03Rik|2410026K10Rik|D4|Pilr-l|pilr-1	CD99 antigen	7.11176	7.00744	7.25111	7.12	7.22349	7.04609	7.16873	7.38762	7.07871	7.21237	7.12184	7.07509
CDKN1A	CDKN1A	12575	CAP20|CDKI|CIP1|Cdkn1|P21|SDI1|Waf1|mda6|p21Cip1|p21WAF	cyclin-dependent kinase inhibitor 1A (P21)	10.2358	10.2296	10.2368	10.1978	10.3784	10.5269	10.467	10.427	10.2171	10.303	10.2992	10.1622
CEACAM1	CEACAM1	26365	Bgp|Bgp1|C-CAM|CD66a|Cc1|Cea-1|Cea-7|Cea1|Cea7|Hv-2|Hv2|MHVR|MHVR1|Mhv-1|bb-1|mCEA1|mmCGM1|mmCGM1a|mmCGM2	carcinoembryonic antigen-related cell adhesion molecule 1	6.51497	6.07126	6.38342	6.12	5.99523	6.24053	6.07875	6.16345	6.45227	6.14554	6.22178	6.21104
CEBPB	CEBPB	12608	C/EBPbeta|CRP2|IL-6DBP|LAP|LIP|NF-IL6|NF-M|Nfil6	CCAAT/enhancer binding protein (C/EBP)_ beta	11.0249	11.0825	11.0941	11.0485	11.4556	11.4611	11.4226	11.5073	11.6362	11.6084	11.5254	11.5721
CFB	CFB	14962	AI195813|AI255840|B|Bf|C2|Fb|H2-Bf	complement factor B	1.49705	2.37082	2.10543	0.977047	2.60291	0.395037	2.42054	2.7649	2.9377	2.988	1.55502	2.99899
CFH	CFH	12628	Mud-1|NOM|Sas-1|Sas1	complement component factor h	5.58451	5.54074	5.78351	5.86782	5.63853	5.41741	5.37473	5.45522	5.60608	5.47739	5.27749	5.41403
CFP	CFP	18636	BCFG|Pfc	complement factor properdin	9.18355	9.34953	9.13886	9.34773	9.10753	9.12805	9.11228	9.0007	9.16377	9.10455	9.11421	9.14195
CHUK	CHUK	12675	AI256658|Chuk1|Fbx24|Fbxo24|IKBKA|IKK1|Ikka|NFKBIKA	conserved helix-loop-helix ubiquitous kinase	8.32486	8.37644	8.34956	8.31393	8.36046	8.26848	8.52906	8.42441	8.44776	8.4013	8.5185	8.39359
CLEC4E	CLEC4E	56619	C86253|Clecsf9|Mincle	C-type lectin domain family 4_ member e	9.47547	9.48195	9.45062	9.45008	11.0008	10.6045	10.808	10.9183	11.2112	11.0332	10.9117	11.1752
CLEC5A	CLEC5A	23845	Clecsf5|Ly100|MDL-1|Mdl1	C-type lectin domain family 5_ member a	9.6253	9.68256	9.73916	9.69701	10.2169	10.1127	10.2707	10.1541	10.3003	10.332	10.2884	10.2689
CLU	CLU	12759	AI893575|ApoJ|Cli|D14Ucla3|SP-40|Sgp-2|Sgp2|Sugp-2	clusterin	6.88936	7.235	6.6904	7.19298	7.12647	7.22159	7.23432	7.22434	7.11334	7.20643	7.04688	7.08645
CRADD	CRADD	12905	RAIDD	CASP2 and RIPK1 domain containing adaptor with death domain	5.56744	5.6746	4.99296	5.52137	5.4509	5.60449	5.37473	5.39293	5.57329	5.74699	5.46191	5.59989
CRLF2	CRLF2	57914	CRLM2|Ly114|Tpte2|Tslpr	cytokine receptor-like factor 2	6.76757	6.95578	6.8496	6.89988	7.16972	7.14992	7.18209	7.25384	7.32017	7.26484	7.21609	7.18486
CSF1	CSF1	12977	C87615|Csfm|MCSF|op	colony stimulating factor 1 (macrophage)	9.01747	9.00563	9.04325	8.81204	9.58476	9.90382	9.82568	9.59664	9.14576	9.29038	9.35204	9.15819
CSF1R	CSF1R	12978	AI323359|CD115|CSF-1R|Csfmr|Fim-2|Fms|M-CSF-R|M-CSFR	colony stimulating factor 1 receptor	9.78706	9.73823	9.79892	9.74854	10.0425	10.0532	9.97704	10.0283	10.0882	10.0615	10.0739	10.0117
CSF2RB	CSF2RB	12983	AI848964|AIC2B|Bc|CDw131|Csf2rb1|Csfgmrb|Il3r|Il3rb|Il3rb1|Il5rb	colony stimulating factor 2 receptor_ beta_ low-affinity (granulocyte-macrophage)	8.01747	8.20054	8.03143	7.94667	8.05577	7.94193	7.98659	8.11283	7.93124	8.05575	8.11574	8.05499
CTNNB1	CTNNB1	12387	Bfc|Catnb|Mesc	catenin (cadherin associated protein)_ beta 1	11.8555	11.7902	11.7982	11.8202	12.0695	12.0793	12.0651	12.048	12.1295	12.0551	12.0616	12.0428
CTSC	CTSC	13032	AI047818|CatC|DPP1|DPPI	cathepsin C	9.98649	9.8282	9.92816	9.90581	9.78778	9.75149	9.83099	9.7401	9.87602	9.7633	9.82368	9.78559
CTSG	CTSG	13035	CatG|VSP	cathepsin G	2.63455	2.69274	3.24294	2.85152	2.74041	3.20239	3.508	2.30547	2.30027	2.87252	2.2331	2.67706
CTSS	CTSS	13040	Cats	cathepsin S	10.974	11.045	10.9603	11.0036	10.9801	10.9982	11.0385	10.9933	10.9684	10.9224	10.9767	11.0136
CUL9	CUL9	78309	1810035I07Rik|Cul-9|Parc|mKIAA0708	cullin 9	4.63455	4.45828	4.30707	4.85152	4.32537	4.39504	4.66847	4.5534	4.65391	4.49702	4.96102	4.48442
CX3CR1	CX3CR1	13051	-	chemokine (C-X3-C motif) receptor 1	3.56744	3.89438	3.48395	2.85152	2.98142	3.56496	3.22789	3.21236	3.13034	3.45749	3.13999	2.0921
CXCL10	CXCL10	15945	C7|CRG-2|INP10|IP-10|IP10|Ifi10|Scyb10|gIP-10|mob-1	chemokine (C-X-C motif) ligand 10	2.49705	1.95578	-0.216494	0.977047	5.92484	5.80443	5.76039	6.00591	5.52266	5.53549	5.48102	5.69201
CXCL9	CXCL9	17329	BB139920|CMK|Mig|MuMIG|Scyb9|crg-10	chemokine (C-X-C motif) ligand 9	2.87556	2.37082	3.48395	3.39208	2.86594	3.09548	3.22789	2.89043	3.21781	2.87252	3.48102	2.99899
CXCR1	CXCR1	227288	Il8ra	chemokine (C-X-C motif) receptor 1	2.63455	2.69274	1.36847	2.97705	3.18787	2.56496	2.87997	2.89043	2.9377	2.988	2.40302	1.67706
CXCR3	CXCR3	12766	Cd183|Cmkar3	chemokine (C-X-C motif) receptor 3	3.08201	3.45828	3.36847	3.29897	3.4509	3.64296	4.17543	3.5534	3.65391	3.67988	3.69253	3.79254
CXCR4	CXCR4	12767	CD184|Cmkar4|LESTR|PB-CKR|PBSF/SDF-1|Sdf1r|b2b220Clo	chemokine (C-X-C motif) receptor 4	9.02218	8.90609	8.91021	8.82463	8.43833	8.78521	8.76039	8.53188	8.12187	8.30993	8.32849	8.04047
CYBB	CYBB	13058	C88302|CGD91-phox|Cgd|Cyd|Nox2|gp91-1|gp91phox	cytochrome b-245_ beta polypeptide	7.97602	7.89829	7.97826	7.94667	9.11545	8.85652	8.85725	9.02657	9.47019	9.29319	9.16826	9.41515
DDX58	DDX58	230073	6430573D20Rik|C330021E21|RIG-I|RLR-1	DEAD (Asp-Glu-Ala-Asp) box polypeptide 58	4.90304	4.9254	5.20977	4.85152	5.56638	5.1764	5.2019	5.414	5.01299	4.87252	5.16383	4.99899
EBI3	EBI3	50498	EBI-3|IL-27	Epstein-Barr virus induced gene 3	2.34504	3.69274	1.78351	2.19944	3.6733	2.71697	3.0055	3.00591	3.45227	3.53549	2.55502	3.55153
EMR1	EMR1	13733	DD7A5-7|EGF-TM7|Emr1|F4/80|Gpf480|Ly71|TM7LN3|Adgre1	adhesion G protein-coupled receptor E1	7.78245	7.69274	7.57141	7.6821	7.76076	7.76572	7.68263	7.68051	7.88857	7.70541	7.72495	7.69943
ENTPD1	ENTPD1	12495	2610206B08Rik|AA408691|Cd39|NTPDase-1	ectonucleoside triphosphate diphosphohydrolase 1	7.43721	7.77596	7.57792	7.75403	7.15134	6.97247	7.27229	7.06702	6.97583	7.21237	7.27201	7.12552
EOMES	EOMES	13813	C77258|TBR-2|Tbr2	eomesodermin homolog (Xenopus laevis)	2.17512	2.95578	1.78351	3.09252	2.86594	3.20239	4.12098	3.00591	3.30027	3.37502	2.69253	2.55153
FADD	FADD	14082	Mort1/FADD	Fas (TNFRSF6)-associated via death domain	4.56744	4.5001	4.42736	4.56201	4.63853	4.14992	4.91239	4.5534	4.37827	4.64511	4.65936	4.48442
FAS	FAS	14104	A630082H08Rik|FAS|Fasn	fatty acid synthase	3.17512	3.07126	3.87097	3.19944	5.72392	4.9186	5.2019	5.64532	6.17474	5.53549	5.62541	5.64669
FASL	FASL	14103	APT1LG1|CD178|CD95-L|CD95L|Fas-L|Faslg|Tnfsf6|gld	Fas ligand (TNF superfamily_ member 6)	2.17512	2.83025	2.10543	1.39208	2.28098	2.39504	3.22789	2.4754	2.58978	2.60949	2.55502	2.79254
FCAMR	FCAMR	64435	-	Fc receptor_ IgA_ IgM_ high affinity	2.87556	2.37082	1.78351	1.71401	2.28098	2.56496	3.12098	1.6274	2.71531	1.87252	2.81806	3.17956
FCER1G	FCER1G	14127	AI573376|CD23|FcR-gamma|FcR[g]|FcRgamma|Fce1g|FcepsilonRI|Ly-50	Fc receptor_ IgE_ high affinity I_ gamma polypeptide	10.5474	10.547	10.5884	10.5924	10.587	10.5625	10.6403	10.6257	10.6252	10.6729	10.6536	10.6567
FCGR1	FCGR1	14129	AI323638|AV092959|CD64|FcgammaRI|IGGHAFC	Fc receptor_ IgG_ high affinity I	6.08201	5.9254	5.76079	5.73193	5.91034	5.78735	5.77809	5.69779	5.73026	6.02903	5.84781	5.98692
FCGR2B	FCGR2B	14130	AI528646|CD32|F630109E10Rik|Fc[g]RII|FcgRII|Fcgr2|Fcgr2a|Fcr-2|Fcr-3|Ly-17|Ly-m20|LyM-1|Lym-1|fcRII	Fc receptor_ IgG_ low affinity IIb	12.0839	11.9908	12.0159	12.0757	12.0159	11.984	11.9939	11.9812	12.2152	12.1407	12.1916	12.2198
FCGR3	FCGR3	14131	CD16	Fc receptor_ IgG_ low affinity III	9.62736	9.65159	9.62586	9.67285	9.44589	9.53331	9.45808	9.4153	9.41227	9.28474	9.41176	9.36356
FCGR4	FCGR4	246256	4833442P21Rik|CD16-2|FcgRIV|FcgammaRIV|Fcgr3a|Fcrl3	Fc receptor_ IgG_ low affinity IV	9.37847	9.46357	9.39269	9.43784	9.49408	9.68621	9.56009	9.51493	9.50755	9.57988	9.53001	9.50995
FCGRT	FCGRT	14132	FcRn	Fc receptor_ IgG_ alpha chain transporter	5.3044	5.2288	5.20977	5.17344	4.92484	4.34923	5.0055	5.4754	5.21781	5.14554	5.36238	5.28192
FKBP5	FKBP5	14229	D17Ertd592e|Dit1|FKBP-5|FKBP51	FK506 binding protein 5	6.9433	7.15218	6.91279	7.22497	6.44085	6.62386	6.67793	6.75668	6.80982	7.12677	6.90552	6.75031
FYN	FYN	14360	AI448320|AW552119	Fyn proto-oncogene	8.74687	8.84452	8.75505	8.78869	8.85273	8.87482	8.74697	8.84657	8.71343	8.84407	8.83487	8.73956
GATA3	GATA3	14462	Gata-3|jal	GATA binding protein 3	5.32486	5.07126	5.24294	5.17344	5.03587	5.25302	5.30318	5.08683	5.06108	4.95999	4.93354	4.82002
GFI1	GFI1	14581	AW495828|Gfi-1|Pal-1|Pal1	growth factor independent 1	2.98247	3.61874	3.10543	3.47955	2.74041	2.39504	3.32743	1.89043	3.45227	3.45749	4.18729	3.61566
GM10499	GM10499	69717	ENSMUSG00000073403	predicted gene 10499	5.0331	4.9254	5.10543	4.56201	5.34707	4.78735	5.12098	4.9779	4.80277	5.06892	4.78768	5.51836
GPI1	GPI1	14751	Amf|Gpi|Gpi-1|Gpi-1r|Gpi-1s|Gpi-1t|Gpi1-r|Gpi1-s|Gpi1-t|Gpi1s|MF|NK|NK/GPI|Nlk|Org|Pgi|Phi	glucose phosphate isomerase 1	4.90304	4.95578	4.53839	5.17344	4.70724	5.12296	5.25343	4.69779	5.19643	5.06892	4.90552	5.04629
GPR183	GPR183	321019	Ebi2	G protein-coupled receptor 183	7.26258	7.11901	7.25111	7.14028	6.23518	6.00975	6.06439	5.81327	6.02516	6.29879	6.66772	6.08078
GZMA	GZMA	14938	AW494114|Ctla-3|Ctla3|Hf|SE1|TSP-1|TSP1	granzyme A	2.49705	2.95578	2.10543	2.56201	2.08833	2.71697	3.0055	3.5534	2.30027	3.87252	3.48102	2.99899
H2-AA	H2-AA	14960	Aalpha|H-2Aa|H2Aa|I-Aalpha|IAalpha|Ia-1|Ia1	histocompatibility 2_ class II antigen A_ alpha	4.0331	4.41521	2.95343	4.19944	3.74041	3.56496	4.59046	3.89043	3.65391	4.33196	4.75666	4.61566
H2-DMA	H2-DMA	14998	H-2Ma|H2-Ma	histocompatibility 2_ class II_ locus DMa	3.76008	3.37082	3.24294	3.71401	3.80454	3.30193	3.32743	3.7649	3.30027	3.988	3.69253	3.17956
H2-DMB2	H2-DMB2	15000	H-2Mb2|H2-Mb2	histocompatibility 2_ class II_ locus Mb2	2.34504	3.27771	2.59086	3.39208	3.08833	2.20239	2.59046	3.21236	2.9377	2.87252	2.40302	3.0921
H2-EB1	H2-EB1	14969	Eb|H-2Eb|H2Eb|Ia-4|Ia4	histocompatibility 2_ class II antigen E beta	2.49705	3.07126	1.36847	-0.607916	2.4509	2.85447	3.12098	2.30547	2.83078	3.09492	2.81806	2.55153
H2-K1	H2-K1	14972	H-2K|H-2K(d)|H2-K|K-f	histocompatibility 2_ K1_ K region	8.41829	8.35381	8.3797	8.44193	8.97098	8.89687	8.87175	8.7649	8.84631	8.87815	8.87695	8.80806
H2-OB	H2-OB	15002	A-beta-2|A-beta2|H-2Ab|H-2I|H-2Ob|H2-Ab|H2-Ab2|H2-IAb2|Ob	histocompatibility 2_ O region beta locus	3.17512	3.37082	3.59086	3.56201	3.52891	2.98	3.42054	3.69779	3.13034	3.19445	3.40302	3.0921
H60A	H60A	15101	H60	histocompatibility 60a	2.87556	3.07126	2.95343	2.85152	2.28098	2.20239	2.22789	2.4754	3.03724	2.988	2.55502	3.41403
HCST	HCST	23900	DAP10|KAP10	hematopoietic cell signal transducer	4.87556	5.2288	4.6904	5.12	5.28098	5.00975	5.12098	5.25967	5.41575	4.93142	5.09108	5.3775
HFE	HFE	15216	MR2	hemochromatosis	7.38944	7.27168	7.23472	7.431	7.22935	7.27155	7.30928	7.27702	7.3251	7.19445	7.32056	7.25197
HIF1A	HIF1A	15251	AA959795|HIF-1-alpha|HIF1-alpha|HIF1alpha|MOP1|bHLHe78	hypoxia inducible factor 1_ alpha subunit	8.70845	8.74586	8.45946	8.57696	8.96748	8.82758	8.91839	8.9619	9.0507	9.04078	9.05646	9.07224
HLX	HLX	15284	Hlx1	H2.0-like homeobox	5.9433	5.83025	5.93325	5.67749	5.23518	5.50356	5.57028	5.64532	5.21781	5.47739	5.40302	5.46714
ICAM1	ICAM1	15894	CD54|Icam-1|Ly-47|MALA-2	intercellular adhesion molecule 1	7.69475	7.72837	7.74351	7.65887	8.69037	8.51138	8.69899	8.68268	8.53974	8.48969	8.38791	8.46931
ICAM2	ICAM2	15896	CD102|Icam-2|Ly-60	intercellular adhesion molecule 2	6.9889	7.01467	6.89203	7.26245	6.98834	7.12975	7.06439	7.15722	7.10762	7.26484	7.19888	7.18486
ICAM4	ICAM4	78369	1810015M19Rik|Cd242|ICAM-4	intercellular adhesion molecule 4_ Landsteiner-Wiener blood group	2.17512	2.95578	1.78351	2.71401	2.86594	2.39504	3.22789	2.7649	2.58978	3.53549	3.13999	2.55153
ICAM5	ICAM5	15898	CD50|ICAM-3|Icam3|TLN|Tlcn	intercellular adhesion molecule 5_ telencephalin	2.34504	2.95578	2.59086	3.19944	2.28098	2.56496	2.74247	2.89043	3.13034	2.988	2.04045	3.17956
ICOSL	ICOSL	50723	AU044799|B7-H2|B7RP-1|B7h|BG071784|GI50|GL50|GL50-B|ICOS-L|Icoslg|LICOS|Ly115l|mKIAA0653	icos ligand	5.91658	6.00017	6.12336	6.07858	7.39992	7.14992	7.07875	7.09337	7.30027	7.1702	7.14598	6.92499
IFI204	IFI204	15951	Ifi16|p204	interferon activated gene 204	5.21951	5.39318	5.51143	5.12	6.33626	5.9186	6.162	6.12565	6.09613	5.93142	6.43277	6.30155
IFI35	IFI35	70110	2010008K16Rik|AW986054|IFP35|ifi-35	interferon-induced protein 35	6.3044	6.73714	6.53839	6.86782	6.66468	6.56496	6.38632	6.59087	6.47019	6.67127	6.62541	6.50149
IFIH1	IFIH1	71586	9130009C22Rik|Helicard|Hlcd|MDA5|RLR-2	interferon induced with helicase C domain 1	3.17512	2.69274	2.59086	3.56201	3.86594	3.4825	3.42054	3.11283	3.37827	3.60949	3.62541	4.17956
IFIT2	IFIT2	15958	AV302338|Ifi54|P54	interferon-induced protein with tetratricopeptide repeats 2	4.90304	4.61874	4.42736	4.43648	4.74041	4.8213	4.508	4.7649	4.68493	4.74699	4.93354	4.84699
IFITM1	IFITM1	68713	1110036C17Rik|DSPA2a|Mil-2|Mil2	interferon induced transmembrane protein 1	2.98247	3.07126	3.24294	2.39208	2.98142	2.56496	3.66847	3.21236	3.37827	3.53549	3.2331	2.99899
IFNAR1	IFNAR1	15975	CD118|Ifar|Ifnar|Ifrc|Infar	interferon (alpha and beta) receptor 1	8.80811	8.73932	8.83063	8.75403	8.93382	8.81078	8.93427	8.91465	8.98053	8.78342	8.92309	8.91706
IFNAR2	IFNAR2	15976	AI747302|Ifnar-2	interferon (alpha and beta) receptor 2	7.72201	7.6837	7.80031	7.81835	7.93919	7.99866	7.97896	7.92018	7.81684	7.90227	7.86972	7.95319
IFNB1	IFNB1	15977	IFN-beta|IFNB|Ifb	interferon beta 1_ fibroblast	2.34504	2.37082	2.59086	3.09252	2.86594	2.56496	3.0055	2.89043	2.45227	1.28756	2.81806	2.26202
IFNGR1	IFNGR1	15979	CD119|IFN-gammaR|Ifgr|Ifngr|Nktar	interferon gamma receptor 1	7.74117	7.74586	7.70237	7.83503	8.0392	8.12296	8.2117	8.01628	7.83425	7.89489	8.02426	7.94697
IFNGR2	IFNGR2	15980	Ifgr2|Ifgt	interferon gamma receptor 2	8.19749	8.34523	8.38713	8.19298	8.69461	8.52174	8.71745	8.58624	8.52909	8.70963	8.69048	8.5597
IGF2R	IGF2R	16004	AI661837|CD222|CI-MPR|M6P/IGF2R|Mpr300	insulin-like growth factor 2 receptor	7.1524	7.19736	7.34575	7.24383	7.47574	7.61421	7.62999	7.56757	7.49667	7.56369	7.62111	7.35419
IKBKAP	IKBKAP	230233	3110040G09Rik|6030413P05|C78473|Elp1|IKAP	inhibitor of kappa light polypeptide enhancer in B cells_ kinase complex-associated protein	7.41829	7.1846	7.35336	7.32282	7.23518	7.02439	7.2019	7.23621	7.38301	7.09492	7.29379	7.0521
IKBKB	IKBKB	16150	AI132552|IKK-2|IKK-beta|IKK2|IKK[b]|IKKbeta	inhibitor of kappaB kinase beta	7.95648	7.9254	7.97826	8.07156	8.06234	8.15659	8.15863	8.19726	8.09324	8.12045	8.22745	8.03754
IKBKE	IKBKE	56489	AW558201|IKK-i|IKKepsilon|Ikki	inhibitor of kappaB kinase epsilon	7.24121	7.17817	7.12336	7.29897	7.98488	7.65243	7.98278	7.86771	8.69449	8.33469	8.3752	8.59791
IKBKG	IKBKG	16151	1110037D23Rik|AI848108|AI851264|AW124339|IKK[g]|NEMO	inhibitor of kappaB kinase gamma	7.18074	7.1257	7.2913	7.06451	7.19387	7.06037	7.08587	6.92752	7.3398	7.18843	7.13396	7.19013
IKZF1	IKZF1	22778	5832432G11Rik|Ikaros|LyF-1|Zfpn1a1|Znfn1a1|hlk-1|mKIAA4227	IKAROS family zinc finger 1	4.95648	5.4369	5.3381	5.43648	5.18787	5.39504	5.46493	5.08683	5.6695	5.26484	5.55502	5.39588
IKZF4	IKZF4	22781	A630026H08Rik|Eos|Zfpn1a4|Znfn1a4	IKAROS family zinc finger 4	2.49705	3.27771	2.10543	3.19944	2.60291	1.71697	2.42054	2.30547	2.83078	2.87252	2.69253	3.34003
IL10RA	IL10RA	16154	AW553859|CDw210|CDw210a|Il10r|mIL-10R	interleukin 10 receptor_ alpha	4.78983	5.54074	5.36847	5.41445	5.96748	5.54478	5.87997	5.43476	5.74505	5.47739	5.65936	5.43195
IL10RB	IL10RB	16155	6620401D04Rik|AI528744|CRF2-4|Crfb4|D16H21S58|D21S58h|IL-10R2|Il10r2	interleukin 10 receptor_ beta	9.33373	9.19577	9.18865	9.27778	9.15134	9.12975	9.05897	9.1541	9.06845	9.09492	9.13999	9.02136
IL12B	IL12B	16160	Il-12b|Il-12p40|Il12p40|p40	interleukin 12b	1.76008	2.17817	1.36847	2.56201	2.86594	2.56496	3.32743	3.69779	3.37827	3.09492	3.04045	3.48442
IL12RB2	IL12RB2	16162	A930027I18Rik|IL-12RB2|Ifnm	interleukin 12 receptor_ beta 2	3.81897	2.69274	3.36847	3.7844	4.23518	4.03889	3.66847	3.30547	3.65391	3.53549	3.13999	3.55153
IL13	IL13	16163	Il-13	interleukin 13	2.98247	2.83025	2.10543	2.85152	2.60291	1.98	3.42054	3.11283	3.21781	2.45749	2.93354	2.79254
IL13RA1	IL13RA1	16164	AI882074|CD213a1|IL-13R-alpha-1|IL-13r[a]|Il13ra|NR4	interleukin 13 receptor_ alpha 1	7.9433	8.00381	8.25111	8.1234	8.22935	8.3434	8.39495	8.14782	8.13034	8.13931	8.26652	8.29177
IL15	IL15	16168	AI503618|IL-15	interleukin 15	4.17512	4.32501	5.03143	4.67749	4.70724	4.60449	4.77809	4.89043	4.13034	4.37502	4.36238	4.13649
IL15RA	IL15RA	16169	AA690181|IL-15RA	interleukin 15 receptor_ alpha chain	3.87556	4.17817	3.95343	4.29897	3.92484	4.20239	3.59046	3.7649	4.21781	4.60949	4.04045	3.55153
IL16	IL16	16170	mKIAA4048	interleukin 16	4.78983	4.95578	4.87097	4.09252	3.80454	4.71697	4.70594	4.21236	4.52266	4.74699	4.72495	4.82002
IL17RA	IL17RA	16172	AW538159|Cdw217|Il17r|VDw217	interleukin 17 receptor A	9.54362	9.59482	9.54339	9.61729	9.40122	9.31836	9.3892	9.37291	9.74229	9.68524	9.78672	9.6985
IL18	IL18	16173	Igif|Il-18	interleukin 18	5.58451	5.41521	6.01233	5.41445	5.93919	5.87077	5.77809	5.79733	5.9377	5.73051	5.9196	5.89945
IL18R1	IL18R1	16182	Il18ralpha|Il1rrp	interleukin 18 receptor 1	2.76008	3.17817	0.783506	2.19944	2.74041	2.56496	2.59046	1.89043	2.13034	2.74699	2.81806	2.99899
IL18RAP	IL18RAP	16174	AcPL|IL-18R-beta|IL-18RAcP|IL-18Rbeta|IL-1RAcPL	interleukin 18 receptor accessory protein	2.98247	3.54074	3.10543	3.47955	3.28098	2.85447	3.42054	3.00591	3.71531	2.87252	4.13999	4.0921
IL19	IL19	329244	-	interleukin 19	2.63455	2.69274	2.78351	3.19944	2.74041	3.09548	3.0055	1.89043	2.45227	2.09492	2.69253	2.99899
IL1A	IL1A	16175	Il-1a	interleukin 1 alpha	2.34504	2.17817	1.78351	2.19944	4.23518	0.98	3.508	3.21236	3.65391	4.28756	3.62541	3.89945
IL1B	IL1B	16176	IL-1beta|Il-1b	interleukin 1 beta	0.76008	1.37082	1.36847	1.97705	3.28098	1.98	2.22789	2.7649	3.58978	3.60949	3.69253	3.67706
IL1R1	IL1R1	16177	CD121a|CD121b|IL-1R1|IL-iR|Il1r-1	interleukin 1 receptor_ type I	3.17512	3.17817	1.36847	2.19944	2.60291	1.98	2.22789	1.6274	2.13034	2.28756	3.04045	2.55153
IL1R2	IL1R2	16178	CD121b|Il1r-2	interleukin 1 receptor_ type II	2.87556	3.61874	3.6904	3.64001	2.98142	2.85447	3.59046	2.7649	3.58978	3.53549	3.69253	3.34003
IL1RAP	IL1RAP	16180	6430709H04Rik|AI255955|AV239853|IL-1RAcP	interleukin 1 receptor accessory protein	5.90304	5.90997	5.66615	6.03594	5.74041	5.50356	5.89627	5.64532	5.74505	5.79536	5.62541	5.61566
IL1RL1	IL1RL1	17082	DER4|Fit-1|Ly84|ST2L|St2|St2-rs1|T1|T1/ST2	interleukin 1 receptor-like 1	5.88936	6.30155	5.8496	6.12	5.78877	5.94963	6.09296	5.90538	6.18563	6.10774	6.00128	6.36822
IL1RL2	IL1RL2	107527	AI481289|AW551444|IL-1Rrp2	interleukin 1 receptor-like 2	2.63455	2.95578	3.10543	1.71401	1.86594	2.56496	2.87997	2.30547	1.45227	2.09492	2.81806	2.41403
IL1RN	IL1RN	16181	F630041P17Rik|IL-1ra	interleukin 1 receptor antagonist	6.56744	6.55072	6.79473	6.42551	7.63413	7.42846	7.508	7.28847	7.47464	7.52597	7.19888	7.27697
IL20	IL20	58181	Zcyto10	interleukin 20	2.17512	1.69274	2.10543	2.39208	2.4509	1.98	3.0055	3.00591	2.83078	2.87252	2.40302	3.26202
IL21	IL21	60505	IL-21	interleukin 21	3.17512	3.61874	2.59086	3.39208	2.86594	2.71697	2.74247	3.00591	3.45227	2.60949	2.93354	2.99899
IL22RA2	IL22RA2	237310	CRF2-10|CRF2-s1|CRF2X|Il-22bp	interleukin 22 receptor_ alpha 2	2.87556	2.54074	2.36847	3.29897	3.18787	0.98	2.74247	3.11283	3.13034	2.28756	3.13999	2.89945
IL23A	IL23A	83430	IL-23|p19	interleukin 23_ alpha subunit p19	1.76008	2.54074	1.36847	1.97705	2.08833	2.98	2.87997	3.00591	3.21781	2.28756	1.55502	2.89945
IL27RA	IL27RA	50931	CRL1|IL-27R|Tccr|WSX-1|Wsx1|zcytor1	interleukin 27 receptor_ alpha	2.49705	3.54074	3.10543	3.29897	2.74041	2.98	3.22789	2.89043	3.21781	3.19445	2.81806	2.99899
IL2RB	IL2RB	16185	CD122|IL-15Rbeta|IL15Rbeta|Il-2/15Rbeta|Il-2Rbeta|p70	interleukin 2 receptor_ beta chain	3.42305	3.76313	2.36847	2.85152	3.80454	3.71697	3.508	4.06036	3.30027	3.37502	3.93354	3.79254
IL2RG	IL2RG	16186	CD132|[g]c|gamma(c)|gc|p64	interleukin 2 receptor_ gamma chain	7.95319	7.97073	8.10994	7.93898	8.24098	8.16982	8.2019	8.09989	8.23625	8.2242	8.19888	8.15009
IL4RA	IL4RA	16190	CD124|Il4r	interleukin 4 receptor_ alpha	8.00167	8.04324	8.07353	8.03233	8.13896	8.34048	8.30318	8.07034	7.94413	8.01208	8.11574	7.88651
IL6	IL6	16193	Il-6	interleukin 6	2.49705	2.37082	1.78351	2.56201	2.74041	2.39504	2.87997	3.30547	2.30027	2.87252	2.55502	3.0921
IL6RA	IL6RA	16194	CD126|IL-6R|IL-6R-alpha|IL-6RA|Il6r	interleukin 6 receptor_ alpha	7.55882	7.50524	7.42013	7.56701	7.47574	7.43943	7.36891	7.42959	7.21249	7.21237	7.38284	7.00499
IL6ST	IL6ST	16195	5133400A03Rik|AA389424|BB405851|CD130|D13Ertd699e|gp130	interleukin 6 signal transducer	6.32486	6.2288	6.24294	6.09252	6.5098	6.90283	6.82993	6.85237	6.70777	6.60044	6.60813	6.50995
IL7R	IL7R	16197	CD127|IL-7Ralpha	interleukin 7 receptor	3.08201	3.69274	3.6904	3.09252	4.08833	4.14992	4.62999	3.89043	4.13034	4.09492	4.13999	3.73595
IL9	IL9	16198	Il-9|P40	interleukin 9	2.63455	2.69274	1.78351	3.19944	2.74041	3.09548	1.42054	2.30547	3.13034	2.74699	3.2331	2.99899
ILF3	ILF3	16201	MBII-26|MPHOSPH4|NF90|NFAR	interleukin enhancer binding factor 3	7.54144	7.51547	7.51143	7.27473	7.53837	7.4825	7.46493	7.46534	7.5608	7.29879	7.54598	7.43195
IRAK1	IRAK1	16179	AA408924|IRAK|IRAK-1|IRAK1-S|IRAK1b|Il1rak|Plpk|mPLK	interleukin-1 receptor-associated kinase 1	8.1147	8.33948	8.19713	8.22497	8.36579	8.37803	8.48393	8.33061	8.35916	8.4091	8.40051	8.39359
IRAK2	IRAK2	108960	6330415L08Rik|AI649099|IRAK-2	interleukin-1 receptor-associated kinase 2	7.52385	7.68823	7.57141	7.6257	8.7445	8.52174	8.62755	8.53909	8.71155	8.6517	8.59504	8.64669
IRAK3	IRAK3	73914	4833428C18Rik|AI563835|IRAK-M	interleukin-1 receptor-associated kinase 3	5.60138	5.45828	5.3381	5.47955	6.23518	6.16322	6.02045	6.50514	6.6695	6.36438	6.07859	6.4758
IRAK4	IRAK4	266632	8430405M07Rik|9330209D03Rik|IRAK-4|NY-REN-64	interleukin-1 receptor-associated kinase 4	8.41352	8.32501	8.27936	8.3665	7.98488	8.07099	8.17543	8.04018	8.38064	8.05243	8.10037	8.14738
IRF1	IRF1	16362	AU020929|Irf-1	interferon regulatory factor 1	6.68291	6.66544	6.67832	6.44737	6.74041	6.76136	6.47582	6.52464	6.6695	6.63629	6.39297	6.5597
IRF3	IRF3	54131	C920001K05Rik|IRF-3	interferon regulatory factor 3	3.87556	3.83025	3.59086	3.19944	3.4509	3.39504	3.66847	3.5534	3.98833	3.53549	3.48102	3.34003
IRF4	IRF4	16364	AI385587|IRF-4|LSIRF|Spip	interferon regulatory factor 4	3.08201	3.83025	3.6904	3.85152	3.60291	3.85447	3.66847	3.21236	3.71531	3.53549	2.93354	3.17956
IRF5	IRF5	27056	AW491843|mirf5	interferon regulatory factor 5	8.44424	8.46357	8.53839	8.59666	8.75874	8.84212	8.80424	8.72543	8.73952	8.83831	8.73095	8.62737
IRF7	IRF7	54123	-	interferon regulatory factor 7	2.34504	2.17817	2.36847	2.19944	2.86594	2.85447	2.22789	2.6274	2.58978	1.87252	3.32056	3.17956
IRF8	IRF8	15900	AI893568|ICSBP|IRF-8|Icsbp1|Myls	interferon regulatory factor 8	7.01432	7.15218	7.05963	7.02144	6.34707	6.03889	6.36305	6.32784	6.6695	6.39609	6.6168	6.50149
IRGM1	IRGM1	15944	Ifggd3|Ifi1|Iigp3|Iipg3|Irgm|LRG-47	immunity-related GTPase family M member 1	7.18634	7.11901	7.06891	7.34628	7.4708	7.27155	7.37473	7.15096	7.36875	7.27056	7.43767	7.46714
ITGA4	ITGA4	16401	CD49D|Itga4B	integrin alpha 4	9.06994	9.02545	8.8415	8.98454	9.01738	9.05682	9.05353	9.04356	9.19374	9.08198	9.28566	9.19932
ITGA5	ITGA5	16402	Cd49e|Fnra|VLA5	integrin alpha 5 (fibronectin receptor alpha)	7.1638	7.15218	7.14106	7.07156	8.1107	7.94193	7.92833	8.06036	8.04622	7.7754	7.81052	7.97779
ITGA6	ITGA6	16403	5033401O05Rik|AI115430|Cd49f|VLA-6	integrin alpha 6	5.28364	5.32501	5.42736	5.34628	4.92484	5.09548	4.74247	5.16345	4.96323	5.24176	5.32056	5.43195
ITGAL	ITGAL	16408	(p180)|Cd11a|LFA-1|LFA-1A|Ly-15|Ly-21	integrin alpha L	3.17512	2.69274	3.10543	3.39208	3.18787	3.78735	3.32743	3.6274	3.65391	3.60949	3.40302	3.61566
ITGAM	ITGAM	16409	CD11b/CD18|CR3|CR3A|Cd11b|F730045J24Rik|Ly-40|MAC1|Mac-1|Mac-1a	integrin alpha M	8.9149	8.93877	8.83335	8.95814	8.71143	8.76572	8.73795	8.66522	8.71531	8.76127	8.89131	8.76806
ITGAX	ITGAX	16411	AI449405|Cd11c|Cr4|N418	integrin alpha X	4.08201	3.61874	3.6904	3.97705	4.13896	4.64296	4.0055	4.21236	3.83078	4.09492	4.04045	4.04629
ITGB1	ITGB1	16412	4633401G24Rik|AA409975|AA960159|CD29|ENSMUSG00000051907|Fnrb|Gm9863|gpIIa	integrin beta 1 (fibronectin receptor beta)	11.062	10.9407	11.0213	11.0031	11.117	11.204	11.2097	11.1669	11.1816	11.1208	11.1657	11.0967
ITGB2	ITGB2	16414	2E6|AI528527|Cd18|LAD|LCAMB|Lfa1|MF17	integrin beta 2	9.54362	9.5231	9.64924	9.50191	9.53246	9.39363	9.62633	9.54507	9.61818	9.68417	9.58182	9.55153
JAK1	JAK1	16451	AA960307|BAP004|C130039L05Rik	Janus kinase 1	8.92331	8.82614	8.72309	8.89392	8.96046	9.02621	8.90838	8.8388	8.94092	8.88561	8.92832	8.80634
JAK2	JAK2	16452	Fd17	Janus kinase 2	6.17512	6.32501	6.1929	5.83503	6.33626	6.09548	6.2019	6.24799	6.13034	6.18238	6.25546	6.17956
JAK3	JAK3	16453	fae|wil	Janus kinase 3	4.17512	4.27771	4.10543	4.43648	3.98142	4.09548	3.9441	4.06036	4.30027	4.14554	4.18729	3.73595
KIR3DL2	KIR3DL2	245615	Kirl2	killer cell immunoglobulin-like receptor_ three domains_ long cytoplasmic tail_ 2	2.76008	2.69274	2.78351	2.56201	3.18787	2.98	2.87997	1.6274	2.71531	2.87252	0.818058	2.67706
KLRA21	KLRA21	93968	Klra-ps1|Ly49H|Ly49u	killer cell lectin-like receptor subfamily A_ member 21	3.42305	2.54074	1.78351	3.19944	3.92484	2.85447	3.12098	3.11283	2.9377	3.19445	3.13999	2.67706
KLRA8	KLRA8	16639	Cmv-1|Cmv1|Ly49h|Ly49u<129>	killer cell lectin-like receptor_ subfamily A_ member 8	2.76008	2.83025	2.36847	2.56201	3.52891	2.98	2.87997	2.7649	2.45227	3.28756	3.40302	2.67706
KLRB1	KLRB1	100043861	4930431A04Rik|Gm4696|Klrb1g|Klrb6|Ly-55|Ly55|NKR-P1G|Nkrp-1e|Nkrp1g	killer cell lectin-like receptor subfamily B member 1	5.05776	5.04324	4.6904	4.97705	4.63853	5.20239	5.35128	4.9779	5.10762	5.35365	5.01446	5.24185
KLRC2	KLRC2	16642	NKG2C	killer cell lectin-like receptor subfamily C_ member 2	3.08201	2.83025	2.36847	3.29897	2.98142	1.39504	3.12098	2.30547	3.45227	0.287562	2.93354	3.0921
KLRD1	KLRD1	16643	CD94	killer cell lectin-like receptor_ subfamily D_ member 1	2.63455	3.07126	3.24294	3.47955	3.36844	2.71697	3.0055	3.21236	1.9377	2.988	3.2331	3.48442
KLRK1	KLRK1	27007	D6H12S2489E|NKG2-D|Nkg2d	killer cell lectin-like receptor subfamily K_ member 1	2.34504	1.37082	2.36847	2.19944	2.86594	2.98	2.42054	2.89043	3.03724	3.09492	2.2331	2.99899
LAIR1	LAIR1	52855	5133400O11Rik|BB115266|D7Bwg0421e|Lair-1	leukocyte-associated Ig-like receptor 1	7.43251	7.28968	7.30707	7.38644	7.37374	7.41741	7.29705	7.40876	7.6421	7.54023	7.40802	7.67706
LCK	LCK	16818	Hck-3|Lsk|Lskt|p56<lck>|p56Lck	lymphocyte protein tyrosine kinase	4.56744	4.2288	4.53839	4.52137	4.80454	4.88689	5.03525	4.89043	5.03724	4.60949	4.5185	5.20062
LCP2	LCP2	16822	AI323664|BB161688|SLP-76|SLP76|twm	lymphocyte cytosolic protein 2	3.76008	4.27771	4.53839	3.7844	4.36844	4.03889	4.32743	4.30547	4.30027	4.90227	4.48102	4.44965
LIF	LIF	16880	A230075M04Rik|AW061234|LIF|Lifr	leukemia inhibitory factor receptor	1.49705	3.07126	2.36847	1.71401	3.4509	2.39504	3.0055	3.4754	4.08454	3.67988	3.81806	3.34003
LILRA5	LILRA5	232801	E030017K20|EG232801|Gm4878|Lilrc1	leukocyte immunoglobulin-like receptor_ subfamily A (with TM domain)_ member 5	2.76008	3.17817	2.10543	1.97705	2.4509	2.85447	3.22789	2.89043	3.03724	3.09492	2.69253	2.55153
LILRB3	LILRB3	18733	Gp91|LIR-3|Lilrb3|PIR-B|Pirb	paired Ig-like receptor B	6.05776	6.01467	5.91279	6.02144	5.98142	5.90283	5.86348	5.78121	6.20716	5.97406	6.05327	6.31127
LILRB4	LILRB4	14728	CD85K|Gp49b|HM18|ILT3|LIR-5|Lilrb4|gp49|Lilrb4a	leukocyte immunoglobulin-like receptor_ subfamily B_ member 4A	12.4343	12.3666	12.4408	12.4772	12.8396	12.7371	12.8335	12.7986	13.0202	12.8182	12.8383	12.8527
LITAF	LITAF	56722	3222402J11Rik|C85531|N4WBP3|TBX1	LPS-induced TN factor	10.1919	10.0842	10.216	10.247	10.4528	10.4195	10.3733	10.3097	10.4186	10.359	10.4334	10.4774
LTA	LTA	16992	LT|LT-[a]|LT-alpha|LT[a]|LTalpha|Ltx|TNF-beta|TNFSF1|Tnfb|Tnfsf1b|hlb382	lymphotoxin A	2.76008	3.07126	2.59086	2.19944	3.74041	3.39504	4.0055	3.39293	3.37827	3.37502	3.40302	3.34003
LTB	LTB	16994	AI662801|LTbeta|Tnfc|Tnfsf3|p33	lymphotoxin B	3.98247	3.27771	3.24294	3.97705	4.03587	3.9186	4.22789	4.06036	4.03724	3.87252	4.04045	3.84699
LTB4R2	LTB4R2	57260	5830462O07Rik|BLT2|LTB4-R 2|LTB4-R-2|LTB4-R2	leukotriene B4 receptor 2	2.17512	2.37082	1.36847	2.56201	2.74041	1.71697	2.59046	2.89043	1.9377	3.28756	2.55502	2.67706
LTBR	LTBR	17000	AI256028|CD18|LTbetaR|Ltar|TNF-R-III|TNFCR|TNFR-RP|TNFR2-RP|TNFRrp|Tnfbr|Tnfrsf3	lymphotoxin B receptor	7.54144	7.58027	7.52497	7.65887	7.71977	7.8213	7.79992	7.79331	7.89522	7.8498	7.64672	7.86689
LY96	LY96	17087	ESOP-1|MD-2|MD2	lymphocyte antigen 96	7.1524	7.24733	7.32267	7.19298	7.3199	7.07452	6.96743	7.18199	7.29022	7.20045	7.1931	7.28192
MAF	MAF	17132	2810401A20Rik|A230108G15Rik|AW047063|c-maf	avian musculoaponeurotic fibrosarcoma (v-maf) AS42 oncogene homolog	6.46974	6.46885	6.32267	6.35787	5.65602	5.4825	5.35128	5.68051	5.60608	5.24176	5.25546	5.43195
MAP4K1	MAP4K1	26411	Hpk1|mHPK1	mitogen-activated protein kinase kinase kinase kinase 1	6.27315	6.40424	6.30707	6.25007	6.66468	6.4825	6.2019	6.15096	6.15271	6.04245	6.2331	6.21104
MAP4K2	MAP4K2	26412	AI385662|BL44|GCK|Rab8ip	mitogen-activated protein kinase kinase kinase kinase 2	4.38457	3.95578	3.6904	4.09252	4.49043	4.39504	4.62999	4.79733	4.71531	4.49702	4.59065	3.99899
MAP4K4	MAP4K4	26921	9430080K19Rik|AU043147|AU045934|AW046177|HGK|Nik	mitogen-activated protein kinase kinase kinase kinase 4	8.32994	8.31918	8.34193	8.35498	8.4051	8.37803	8.23752	8.17584	8.32017	8.4091	8.413	8.42525
MAPK1	MAPK1	26413	9030612K14Rik|AA407128|AU018647|C78273|ERK|Erk2|MAPK2|PRKM2|Prkm1|p41mapk|p42mapk	mitogen-activated protein kinase 1	10.138	10.0165	10.0678	10.1276	10.1773	10.2444	10.2932	10.2206	10.1374	10.1809	10.1727	10.1849
MAPK11	MAPK11	19094	P38b|Prkm11|Sapk2|Sapk2b|p38-2|p38beta|p38beta2	mitogen-activated protein kinase 11	3.17512	2.83025	1.78351	2.97705	1.86594	2.39504	3.22789	3.00591	2.71531	3.67988	2.55502	2.99899
MAPK14	MAPK14	26416	CSBP2|Crk1|Csbp1|Mxi2|PRKM14|PRKM15|p38|p38-alpha|p38MAPK|p38a|p38alpha	mitogen-activated protein kinase 14	8.73162	8.59482	8.50802	8.50843	8.36313	8.40066	8.27229	8.43218	8.49229	8.37502	8.37265	8.25197
MAPKAPK2	MAPKAPK2	17164	AA960234|MAPKAP-K2|MK-2|MK2|Rps6kc1	MAP kinase-activated protein kinase 2	10.3179	10.1725	10.2913	10.2234	10.7788	10.6069	10.7083	10.7598	10.8722	10.7673	10.7785	10.8661
MARCO	MARCO	17167	AI323439|Ly112|Scara2	macrophage receptor with collagenous structure	1.98247	2.69274	3.24294	2.19944	3.08833	3.30193	3.42054	3.89043	4.9117	5.04245	4.2331	4.58395
MASP1	MASP1	17174	AW048060|CCPII|Crarf|Masp1/3	mannan-binding lectin serine peptidase 1	2.63455	3.17817	3.10543	2.39208	2.60291	2.56496	3.0055	3.39293	1.9377	2.74699	3.04045	2.26202
MBP	MBP	17196	C76307|Hmbpr|R75289|golli-mbp|mld|shi	myelin basic protein	4.78983	5.15218	4.99296	4.7844	5.23518	4.98	4.97513	5.16345	5.3398	4.60949	4.78768	4.92499
MIF	MIF	17319	GIF|Glif	macrophage migration inhibitory factor	12.7982	12.7603	12.8245	12.8278	12.8032	12.7503	12.7691	12.8051	12.7712	12.8639	12.7796	12.7919
MR1	MR1	15064	H2ls	major histocompatibility complex_ class I-related	6.67496	6.6746	6.67832	6.60154	6.18787	6.59471	6.56009	6.08683	6.60608	6.44743	6.50922	6.34949
MS4A1	MS4A1	12482	AA960661|Cd20|Ly-44|Ms4a2	membrane-spanning 4-domains_ subfamily A_ member 1	4.63455	4.54074	4.53839	4.64001	4.41026	4.8213	4.37473	4.11283	4.7742	4.37502	3.93354	4.44965
MSR1	MSR1	20288	MRS-A|MSR|MSR-A|SR-AI|SR-AII|Scara1|Scvr	macrophage scavenger receptor 1	4.60138	4.5001	4.48395	4.60154	4.03587	3.9186	4.0055	4.4754	4.68493	4.71383	4.75666	4.64669
MX1	MX1	17857	AI893580|Mx|Mx-1	MX dynamin-like GTPase 1	3.69868	4.27771	4.03143	3.64001	4.13896	4.25302	4.70594	4.06036	4.03724	3.81112	4.48102	3.41403
MYD88	MYD88	17874	-	myeloid differentiation primary response gene 88	7.9953	7.98184	7.98808	7.97705	8.15442	8.1024	8.08587	8.20935	8.24148	8.18541	8.0723	8.24185
NCAM1	NCAM1	17967	CD56|E-NCAM|NCAM-1|Ncam	neural cell adhesion molecule 1	2.98247	3.17817	2.10543	2.71401	2.86594	1.98	2.59046	2.6274	1.71531	1.60949	1.81806	2.55153
NCF4	NCF4	17972	AI451400|p40phox	neutrophil cytosolic factor 4	9.21541	9.20212	9.12558	9.21863	9.18335	9.16653	9.28627	9.25676	9.38064	9.34691	9.21894	9.29911
NFATC1	NFATC1	18018	2210017P03Rik|AI449492|AV076380|NF-ATc|NFAT2|NFATc|Nfatcb	nuclear factor of activated T cells_ cytoplasmic_ calcineurin dependent 1	5.81897	5.97073	6.20977	5.96194	5.82014	5.94963	6.12098	5.78121	5.87181	5.43731	6.00128	5.24185
NFATC2	NFATC2	18019	AI607462|NF-ATc2|NF-ATp|NFAT1|NFAT1-D|Nfatp	nuclear factor of activated T cells_ cytoplasmic_ calcineurin dependent 2	6.1409	6.20371	6.24294	6.13355	5.56638	6.06746	6.07875	5.78121	6.03724	5.91692	5.97456	5.69201
NFATC3	NFATC3	18021	C80703|D8Ertd281e|NFAT4|NFATx	nuclear factor of activated T cells_ cytoplasmic_ calcineurin dependent 3	7.36494	7.19736	7.44172	7.25627	7.11387	7.09548	7.08587	6.86006	7.16377	7.11411	7.12184	7.01691
NFIL3	NFIL3	18030	AV225605|E4BP4	nuclear factor_ interleukin 3_ regulated	5.90304	5.83025	6.10543	5.80148	5.4708	5.66182	5.61036	5.414	5.41575	5.45749	5.21038	5.30155
NFKB1	NFKB1	18033	NF-KB1|NF-kappaB|NF-kappaB1|p105|p50|p50/p105	nuclear factor of kappa light polypeptide gene enhancer in B cells 1_ p105	8.16096	8.19736	8.25924	8.22181	9.03754	8.85447	8.91639	9.07696	9.12893	9.0574	8.96781	9.0921
NFKB2	NFKB2	18034	NF-kappaB2|lyt|p49|p49/p100|p50B|p52	nuclear factor of kappa light polypeptide gene enhancer in B cells 2_ p49/p100	6.65893	6.78021	6.72602	6.65887	7.97098	7.94963	8.05353	8.07034	8.24409	8.01548	7.99797	8.12827
NFKBIA	NFKBIA	18035	AI462015|Nfkbi	nuclear factor of kappa light polypeptide gene enhancer in B cells inhibitor_ alpha	6.92331	7.09191	6.95343	7.05742	8.16362	7.68044	7.96357	8.04356	8.32756	8.35365	8.23028	8.3424
NFKBIZ	NFKBIZ	80859	AA408868|INAP|Mail	nuclear factor of kappa light polypeptide gene enhancer in B cells inhibitor_ zeta	5.83333	6.01467	5.91279	6.09252	8.2725	8.10584	8.27852	8.16656	8.33736	8.23301	8.25824	8.19801
NOD2	NOD2	257632	ACUG|BLAU|CD|Card15|F830032C23Rik|IBD1|Nlrc2	nucleotide-binding oligomerization domain containing 2	3.69868	3.61874	3.95343	3.85152	5.0089	4.75259	4.9441	4.6274	4.68493	4.67988	4.5185	5.04629
NOS2	NOS2	378430	nos2|Nanos2	nanos homolog 2 (Drosophila)	2.49705	3.17817	2.36847	3.09252	2.60291	3.39504	3.0055	3.5534	2.9377	3.74699	3.13999	2.89945
NOTCH1	NOTCH1	18128	9930111A19Rik|Mis6|N1|Tan1|lin-12	notch 1	3.34504	2.95578	2.95343	2.56201	3.28098	3.4825	3.59046	3.4754	3.88523	3.28756	2.81806	2.55153
NOTCH2	NOTCH2	18129	AI853703|N2	notch 2	7.43721	7.24733	7.49087	7.47955	7.59386	7.49307	7.52383	7.67616	7.71906	7.63629	7.78384	7.6733
NOX4	NOX4	50490	AI648021	NADPH oxidase 4	2.49705	3.54074	2.10543	3.19944	2.86594	2.39504	3.12098	3.21236	3.13034	2.60949	2.40302	2.67706
NPC1	NPC1	18145	A430089E03Rik|C85354|D18Ertd139e|D18Ertd723e|lcsd|nmf164|spm	Niemann-Pick type C1	9.20026	9.1456	9.14545	9.2686	9.06561	9.15991	9.04807	9.14625	8.97897	9.16101	9.05805	8.94072
PDCD2	PDCD2	18567	AI528543|Pcd2|RP-8	programmed cell death 2	6.17512	6.38204	6.53839	6.10633	6.25826	6.1764	6.06439	6.32784	6.25963	6.25335	6.38284	6.21104
PDGFB	PDGFB	18591	PDGF-B|Sis	platelet derived growth factor_ B polypeptide	4.38457	3.07126	4.6904	3.09252	5.43073	5.09548	5.0055	5.45522	5.87181	5.69695	5.49988	5.59989
PHLPP1	PHLPP1	98432	AI836256|Phlpp|Plekhe1|SCOP|mKIAA0606	PH domain and leucine rich repeat protein phosphatase 1	6.20854	6.32501	6.42736	6.45817	7.0754	7.00975	7.10704	6.93483	6.7228	6.68844	6.81806	6.97474
PHLPP2	PHLPP2	244650	AI481772|C130044A18Rik|Phlppl	PH domain and leucine rich repeat protein phosphatase 2	5.91658	6.07126	5.6164	5.992	6.02245	6.00975	6.17543	6.22434	6.14157	6.08198	5.87695	5.92499
PLA2G2E	PLA2G2E	26970	-	phospholipase A2_ group IIE	8.2546	8.17495	8.18439	8.35498	8.24098	8.39785	8.42897	8.22434	8.3759	8.23593	8.16679	8.30642
PLAU	PLAU	18792	u-PA|uPA	plasminogen activator_ urokinase	8.34755	8.16523	8.47699	8.38644	8.43833	8.45573	8.63486	8.52464	8.84802	8.93322	8.78768	8.83188
PLAUR	PLAUR	18793	Cd87|u-PAR|uPAR	plasminogen activator_ urokinase receptor	8.16664	8.39318	8.21813	8.24383	8.91397	8.60936	8.77368	8.86006	9.13034	9.04245	9.07387	9.15953
PML	PML	18854	1200009E24Rik|AI661194|Trim19	promyelocytic leukemia	7.09398	7.03615	6.80587	6.93124	6.48065	6.57495	6.77809	6.38229	6.80982	6.39609	6.46191	6.72145
POU2F2	POU2F2	18987	Oct-2|Oct2a|Oct2b|Otf-2|Otf2	POU domain_ class 2_ transcription factor 2	5.08201	4.79708	4.8279	4.94667	6.9176	6.62386	6.49735	6.73174	7.6421	7.02227	7.034	7.15819
PRDM1	PRDM1	12142	Blimp-1|Blimp1|PRDI-BF1|ZNFPR1A1|b2b1765Clo	PR domain containing 1_ with ZNF domain	2.63455	2.69274	2.95343	3.19944	2.98142	2.20239	1.74247	3.00591	3.13034	3.19445	3.04045	3.61566
PRIM1	PRIM1	19075	AI324982	DNA primase_ p49 subunit	8.21951	8.15218	8.20977	8.11318	8.30335	8.33168	8.3892	8.33338	8.26477	8.23301	8.37265	8.19276
PRKCD	PRKCD	18753	AI385711|D14Ertd420e|PKC[d]|PKCdelta|Pkcd	protein kinase C_ delta	9.79991	9.78972	9.78632	9.77255	9.75367	9.76463	9.82781	9.77104	9.84459	9.76127	9.79343	9.77772
PSMB10	PSMB10	19171	Mecl-1|Mecl1	proteasome (prosome_ macropain) subunit_ beta type 10	6.65085	6.74586	6.45593	6.43648	6.5098	6.56496	6.56009	6.50514	6.51405	6.57296	6.58182	6.84699
PSMB5	PSMB5	19173	-	proteasome (prosome_ macropain) subunit_ beta type 5	10.8104	10.7486	10.8272	10.7967	10.9212	10.9601	10.883	10.9407	10.9146	10.9355	10.8464	10.871
PSMB7	PSMB7	19177	AU020723|MC14	proteasome (prosome_ macropain) subunit_ beta type 7	10.2758	10.2116	10.1823	10.2321	10.2992	10.3265	10.3842	10.2785	10.3046	10.1725	10.2373	10.3251
PSMB9	PSMB9	16912	Lmp-2|Lmp2	proteasome (prosome_ macropain) subunit_ beta type 9 (large multifunctional peptidase 2)	4.34504	4.27771	4.03143	4.19944	4.08833	4.30193	3.81286	4.6274	4.65391	4.37502	4.90552	4.61566
PSMC2	PSMC2	19181	-	proteasome (prosome_ macropain) 26S subunit_ ATPase 2	10.5866	10.6894	10.6608	10.6495	10.7348	10.8596	10.8166	10.6712	10.7615	10.7007	10.6656	10.6553
PSMD7	PSMD7	17463	AW107203|Mov-34|Mov34	proteasome (prosome_ macropain) 26S subunit_ non-ATPase_ 7	10.6574	10.5693	10.6539	10.663	10.5336	10.5473	10.5677	10.5775	10.6931	10.6296	10.5578	10.6029
PTAFR	PTAFR	19204	PAFR	platelet-activating factor receptor	6.41352	6.58027	6.12336	6.44737	7.4051	7.4825	7.22144	7.41921	7.19643	7.30437	7.10961	7.19013
PTGER4	PTGER4	19219	EP4|Ptgerep4	prostaglandin E receptor 4 (subtype EP4)	3.26258	2.37082	2.10543	2.39208	3.28098	3.30193	3.32743	2.6274	2.71531	3.28756	3.40302	3.17956
PTGS2	PTGS2	19225	COX2|Cox-2|PES-2|PGHS-2|PHS II|PHS-2|Pghs2|TIS10|gripghs	prostaglandin-endoperoxide synthase 2	4.38457	3.89438	3.36847	4.47955	6.33626	6.1365	6.46493	6.36075	6.80982	6.33196	6.49048	6.54331
PTK2	PTK2	14083	FAK|FRNK|Fadk|mKIAA4203|p125FAK	PTK2 protein tyrosine kinase 2	7.91658	7.58998	7.78351	7.6257	7.72392	7.70792	7.79558	7.73174	7.76334	7.59134	7.7488	7.72509
PTPN2	PTPN2	19255	AI325124|Ptpt|TC-PTP	protein tyrosine phosphatase_ non-receptor type 2	8.26787	8.05732	8.22645	8.20587	8.33355	8.17311	8.16873	8.21236	8.44323	8.19445	8.19888	8.25701
PTPN22	PTPN22	19260	70zpep|PEP|Ptpn8	protein tyrosine phosphatase_ non-receptor type 22 (lymphoid)	3.98247	4.27771	3.95343	3.71401	4.86594	5.1764	4.70594	5.08683	4.3398	4.64511	4.75666	4.79254
PTPN6	PTPN6	15170	70Z-SHP|Hcph|PTPTY-42|Ptp1C|SH-PTP1|SHP-1|hcp|me	protein tyrosine phosphatase_ non-receptor type 6	9.68687	9.64111	9.65079	9.68441	9.81334	9.74929	9.73342	9.68051	9.83252	9.70541	9.80105	9.7707
PTPRC	PTPRC	19264	B220|CD45R|Cd45|L-CA|Ly-5|Lyt-4|T200|loc	protein tyrosine phosphatase_ receptor type_ C	9.97521	9.9892	9.90245	9.99293	10.2725	10.2522	10.3078	10.2071	10.3109	10.3155	10.2204	10.2601
RAE1	RAE1	66679	3230401I12Rik|D2Ertd342e|MNRP|MNRP41	RAE1 RNA export 1 homolog (S. pombe)	9.30182	9.37363	9.34575	9.49143	9.2852	9.31985	9.42897	9.34439	9.52373	9.36705	9.34031	9.41177
RELA	RELA	19697	p65	v-rel reticuloendotheliosis viral oncogene homolog A (avian)	7.8686	7.8179	7.92306	7.8433	8.08511	8.04967	8.10704	8.08026	8.10476	8.00181	8.09728	7.97779
RELB	RELB	19698	shep	avian reticuloendotheliosis viral (v-rel) oncogene related B	5.88936	5.69274	5.7377	5.81835	8.09796	7.99495	8.02416	8.20634	8.10189	7.90961	7.87695	7.97168
RUNX1	RUNX1	12394	AML1|CBF-alpha-2|Cbfa2|Pebp2a2|Pebpa2b	runt related transcription factor 1	7.46974	7.35381	7.53839	7.41445	7.6473	7.94963	7.81286	7.60468	7.7002	7.62295	7.62541	7.62737
S100A8	S100A8	20201	60B8Ag|AI323541|B8Ag|CFAg|CP-10|Caga|MRP8|p8	S100 calcium binding protein A8 (calgranulin A)	4.26258	4.37082	3.78351	4.25007	4.41026	4.39504	4.59046	4.16345	4.6222	4.24176	4.72495	4.89945
SERPING1	SERPING1	12258	C1INH|C1nh	serine (or cysteine) peptidase inhibitor_ clade G_ member 1	2.34504	3.54074	2.36847	2.39208	3.08833	2.56496	2.22789	2.7649	2.13034	2.74699	1.81806	2.67706
SKI	SKI	20481	2310012I02Rik|2610001A11Rik|AA062172|AA589460|BC004088	ski sarcoma viral oncogene homolog (avian)	7.85107	8.04677	7.90763	7.93512	7.58476	7.76572	7.82993	7.51979	7.72653	7.87628	7.82555	7.73956
SLAMF7	SLAMF7	75345	19A|19A24|4930560D03Rik|CRACC|CS1	SLAM family member 7	2.63455	0.955778	2.10543	3.19944	2.4509	2.98	2.22789	2.6274	1.71531	3.19445	2.40302	2.26202
SMAD3	SMAD3	17127	AU022421|Madh3	SMAD family member 3	6.29406	6.48976	6.06891	6.56201	6.6119	6.62386	6.52906	6.28275	6.78856	6.73051	6.49048	6.4758
SMAD5	SMAD5	17129	1110051M15Rik|AI451355|Dwf-C|Madh5|MusMLP	SMAD family member 5	7.68687	7.62348	7.67832	7.74081	7.71977	7.6665	7.65894	7.64086	7.74873	7.51156	7.79915	7.60385
SOCS1	SOCS1	12703	Cish1|Cish7|JAB|SOCS-1|SSI-1	suppressor of cytokine signaling 1	2.76008	2.54074	2.10543	2.85152	3.18787	2.20239	2.42054	2.89043	2.71531	2.87252	2.81806	1.89945
SOCS3	SOCS3	12702	Cis3|Cish3|EF-10|Ef10|SSI-3|Ssi3	suppressor of cytokine signaling 3	3.34504	4.41521	3.87097	3.97705	4.83557	4.88689	4.42054	4.43476	4.85826	4.87252	4.44255	4.67706
SPN	SPN	20737	A630014B01Rik|Cd43|Galgp|Ly-48|Ly48	sialophorin	5.56744	5.41521	5.27536	5.6209	5.54777	5.4825	5.22789	5.59087	5.21781	5.73051	5.70883	5.44965
SRC	SRC	20779	AW259666|pp60c-src	Rous sarcoma oncogene	3.63455	3.54074	3.95343	3.71401	4.23518	4.56496	4.59046	4.6274	4.37827	4.57296	4.62541	4.67706
STAT1	STAT1	20846	2010005J02Rik|AA408197	signal transducer and activator of transcription 1	6.71428	6.80544	6.87097	6.723	6.82787	6.67116	6.58041	6.67179	6.68493	6.91692	6.89131	6.75031
STAT3	STAT3	20848	1110034C02Rik|AW109958|Aprf	signal transducer and activator of transcription 3	8.96791	8.96701	8.98318	8.96194	9.01738	9.16488	9.03341	9.01283	9.02819	9.03575	9.05964	9.03461
STAT5A	STAT5A	20850	AA959963|STAT5	signal transducer and activator of transcription 5A	7.19749	7.30745	7.11442	7.29897	6.82014	6.87077	6.89627	6.77308	6.90513	6.80326	6.72495	6.89945
STAT5B	STAT5B	20851	-	signal transducer and activator of transcription 5B	7.91658	7.90997	7.8279	7.98454	7.66468	7.80018	7.9597	7.74842	7.73767	7.74289	7.80674	7.76098
STAT6	STAT6	20852	-	signal transducer and activator of transcription 6	9.0393	9.05732	8.94338	9.10805	9.01399	8.99866	9.10178	9.11283	9.17883	8.92237	9.06123	9.0521
SYK	SYK	20963	Sykb	spleen tyrosine kinase	9.05317	9.10553	9.14545	9.14363	9.05577	9.12636	9.17041	9.16345	9.18563	9.13462	9.07859	9.08078
TAGAP	TAGAP	72536	2610315E15Rik	T cell activation Rho GTPase activating protein	6.41352	6.3595	6.17582	6.41445	6.6119	6.68966	6.65894	6.4035	6.7002	6.80326	6.53688	6.52673
TAL1	TAL1	21349	SCL/tal-1|Scl|bHLHa17|tal-1	T cell acute lymphocytic leukemia 1	7.5545	7.40424	7.57792	7.29295	7.1758	7.25302	6.99039	7.06036	7.13034	7.18238	7.08484	7.04047
TAP1	TAP1	21354	ABC17|APT1|Abcb2|Ham-1|Ham1|MTP1|PSF1|RING4|TAP|Tap-1|Y3	transporter 1_ ATP-binding cassette_ sub-family B (MDR/TAP)	5.90304	5.97073	5.8496	5.86782	5.89569	5.85447	6.0055	5.90538	5.89853	6.15793	5.90552	5.64669
TAPBP	TAPBP	21356	D17Wsu91e|TPN	TAP binding protein	6.34504	6.52056	6.30707	6.43648	6.69883	6.65243	6.76927	6.69779	6.66173	6.73051	6.55502	6.50149
TBK1	TBK1	56480	1200008B05Rik|AI462036|AW048562	TANK-binding kinase 1	7.68687	7.61399	7.57141	7.56701	7.90669	7.75259	7.86348	7.87912	7.93124	7.79931	7.75273	7.88976
TCF4	TCF4	21413	5730422P05Rik|ASP-I2|E2-2|E2.2|ITF-2|ITF-2b|ITF2|ME2|MITF-2A|MITF-2B|SEF-2|SEF2|SEF2-1|TFE|Tcf-4|bHLHb19	transcription factor 4	7.82975	7.83025	7.89725	8.00679	7.88461	8.02439	8.04625	7.93847	7.92476	7.78741	7.79915	7.96554
TFRC	TFRC	22042	2610028K12Rik|AI195355|AI426448|AU015758|CD71|E430033M20Rik|Mtvr-1|Mtvr1|TFR|TFR1|TR|Trfr|p90	transferrin receptor	12.0641	11.9129	11.9789	11.995	12.0572	12.1187	12.1007	12.0429	12.2132	12.1216	12.115	12.1065
TGFB1	TGFB1	21803	TGF-beta1|TGFbeta1|Tgfb|Tgfb-1	transforming growth factor_ beta 1	10.5567	10.5282	10.5681	10.5887	10.6582	10.6293	10.6984	10.6144	10.7992	10.7638	10.7119	10.7283
TGFBI	TGFBI	21810	68kDa|AI181842|AI747162|Beta-ig|big-h3	transforming growth factor_ beta induced	6.60975	6.64694	6.22645	6.39208	5.96748	6.02439	5.81286	5.68051	5.78856	6.06892	5.98798	5.82002
TGFBR1	TGFBR1	21812	ALK5|AU017191|Alk-5|ESK2|TGFR-1|TbetaR-I|TbetaRI	transforming growth factor_ beta receptor I	9.30697	9.2747	9.34193	9.25782	9.7648	9.91566	9.84785	9.72438	9.5681	9.68631	9.66041	9.53608
TGFBR2	TGFBR2	21813	1110020H15Rik|AU042018|DNIIR|RIIDN|TBR-II|TbetaR-II|TbetaRII	transforming growth factor_ beta receptor II	6.50603	6.55072	6.55169	6.47955	6.33626	6.33755	6.57028	6.23621	6.34951	6.18238	6.29918	6.27201
TIGIT	TIGIT	100043314	ENSMUSG00000071552|Vstm3	T cell immunoreceptor with Ig and ITIM domains	2.87556	3.27771	2.95343	2.19944	2.08833	2.39504	3.22789	1.30547	2.13034	2.45749	2.55502	2.26202
TIRAP	TIRAP	117149	AA407980|C130027E04Rik|Mal|Tlr4ap|Wyatt	toll-interleukin 1 receptor (TIR) domain-containing adaptor protein	5.24121	5.47934	5.66615	5.71401	5.70724	5.66182	5.82993	5.51493	5.87181	5.85742	5.25546	5.69201
TLR1	TLR1	21897	-	toll-like receptor 1	2.34504	2.95578	3.24294	2.97705	3.28098	3.30193	3.32743	2.7649	2.83078	3.81112	2.93354	2.89945
TLR2	TLR2	24088	Ly105	toll-like receptor 2	8.09993	8.1257	8.05963	8.11318	10.2936	10.1365	10.1746	10.2086	10.1562	10.1228	10.1196	10.213
TLR3	TLR3	142980	AI957183	toll-like receptor 3	3.08201	3.45828	3.48395	3.7844	2.28098	2.39504	2.74247	3.00591	3.45227	3.74699	3.48102	3.55153
TLR4	TLR4	21898	Lps|Ly87|Ran/M1|Rasl2-8	toll-like receptor 4	9.05623	9.03793	8.9205	9.02326	8.98315	9.06746	9.17543	8.95473	8.96323	8.88933	8.96781	8.86359
TLR5	TLR5	53791	-	toll-like receptor 5	1.98247	1.95578	1.78351	2.85152	2.74041	2.71697	2.87997	2.7649	2.83078	2.60949	2.81806	1.89945
TLR8	TLR8	170744	-	toll-like receptor 8	5.66697	5.6376	5.56487	5.43648	4.32537	4.34923	4.508	4.73174	4.7742	4.45749	4.98798	4.55153
TLR9	TLR9	81897	-	toll-like receptor 9	4.17512	5.01467	4.99296	4.56201	5.56638	5.60449	5.68732	5.6274	5.50538	5.82672	5.49988	5.55153
TMEM173	TMEM173	72512	2610307O08Rik|ERIS|MPYS|Mita|STING	transmembrane protein 173	7.40874	7.21002	7.39822	7.44737	7.50498	7.40626	7.47039	7.26547	7.22838	7.39085	7.39297	7.22652
TNF	TNF	21926	DIF|TNF-a|TNF-alpha|TNFSF2|TNFalpha|Tnfa|Tnfsf1a	tumor necrosis factor	5.9433	5.98553	6.30707	6.16027	8.68186	8.31985	8.51329	8.42441	8.9553	8.78342	8.83858	8.72145
TNFAIP3	TNFAIP3	21929	A20|Tnfip3	tumor necrosis factor_ alpha-induced protein 3	4.84754	4.5001	5.10543	4.88394	6.88089	6.56496	6.53948	6.81327	6.88523	6.60949	6.65936	6.79254
TNFRSF11A	TNFRSF11A	21934	Ly109|ODFR|OFE|Rank|TRANCE-R|mRANK	tumor necrosis factor receptor superfamily_ member 11a_ NFKB activator	6.46052	6.39318	6.15855	6.3346	6.04916	6.41741	6.162	6.06036	6.03724	6.05575	6.26652	5.91228
TNFRSF13B	TNFRSF13B	57916	1200009E08Rik|Taci	tumor necrosis factor receptor superfamily_ member 13b	3.08201	3.07126	2.95343	3.39208	2.60291	1.98	2.0055	3.30547	3.45227	2.87252	2.93354	3.61566
TNFRSF13C	TNFRSF13C	72049	2010006P15Rik|BAFF-R|Baffr|Bcmd|Bcmd-1|Bcmd1|Lvis22	tumor necrosis factor receptor superfamily_ member 13c	3.42305	3.37082	2.36847	2.71401	3.08833	2.85447	3.0055	2.7649	2.71531	2.74699	2.04045	3.55153
TNFRSF14	TNFRSF14	230979	Atar|HveA|Hvem|Tnfrs14	tumor necrosis factor receptor superfamily_ member 14 (herpesvirus entry mediator)	2.63455	3.27771	2.95343	3.64001	2.4509	2.20239	3.22789	3.4754	2.83078	2.74699	3.55502	3.26202
TNFRSF1B	TNFRSF1B	21938	CD120b|TNF-R-II|TNF-R2|TNF-R75|TNF-alphaR2|TNFBR|TNFR80|TNFRII|TNFalpha-R2|Tnfr-1|Tnfr2|p75	tumor necrosis factor receptor superfamily_ member 1b	9.0331	9.0799	9.00992	9.0269	9.82304	9.50356	9.65775	9.78626	10.0773	10.0681	9.94045	10.0644
TNFRSF4	TNFRSF4	22163	ACT35|CD134|Ly-70|Ox40|TXGP1L|Txgp1	tumor necrosis factor receptor superfamily_ member 4	3.69868	3.61874	3.87097	3.39208	3.86594	4.4825	3.74247	3.94933	3.65391	3.87252	4.04045	3.73595
TNFRSF8	TNFRSF8	21941	Cd30|D1S166E|Ki|Ki-1	tumor necrosis factor receptor superfamily_ member 8	2.63455	1.95578	2.59086	2.39208	2.74041	1.71697	2.74247	3.39293	3.30027	3.28756	3.04045	3.17956
TNFSF10	TNFSF10	22035	A330042I21Rik|AI448571|APO-2L|Ly81|TL2|Trail	tumor necrosis factor (ligand) superfamily_ member 10	1.76008	2.95578	1.78351	2.97705	2.74041	1.98	2.87997	3.11283	2.45227	2.988	1.81806	1.89945
TNFSF12	TNFSF12	21944	Apo3l|Dr3l|Dr3lg|Tweak	tumor necrosis factor (ligand) superfamily_ member 12	7.64679	7.83434	7.77786	7.76712	7.71143	7.73489	7.50269	7.62288	7.72653	7.68417	7.74089	7.50995
TNFSF13B	TNFSF13B	24099	BAFF|BLyS|D8Ertd387e|TALL-1|TALL1|THANK|TNFSF20|zTNF4	tumor necrosis factor (ligand) superfamily_ member 13b	7.46974	7.39318	7.59086	7.42551	7.4509	7.57495	7.492	7.60925	7.42497	7.45247	7.50922	7.23676
TNFSF14	TNFSF14	50930	HVEM-L|HVEML|LIGHT|LTg|Ly113	tumor necrosis factor (ligand) superfamily_ member 14	2.76008	3.45828	2.95343	3.19944	3.08833	2.56496	3.9441	3.4754	3.52266	3.81112	3.55502	3.26202
TNFSF18	TNFSF18	240873	Gitrl	tumor necrosis factor (ligand) superfamily_ member 18	2.98247	3.17817	2.10543	2.71401	3.4509	3.71697	3.0055	3.30547	3.21781	3.37502	3.69253	3.17956
TOLLIP	TOLLIP	54473	4930403G24Rik|4931428G15Rik	toll interacting protein	9.32232	9.30155	9.23059	9.35064	9.47697	9.53587	9.55368	9.50269	9.56289	9.56369	9.54257	9.50043
TRAF1	TRAF1	22029	4732496E14Rik	TNF receptor-associated factor 1	1.98247	2.37082	1.36847	0.392084	3.60291	3.78735	3.12098	3.11283	3.21781	2.988	3.04045	3.17956
TRAF2	TRAF2	22030	AI325259	TNF receptor-associated factor 2	5.38457	5.89438	5.56487	5.76712	5.92484	5.69882	5.72432	5.82903	5.63814	5.71383	5.60813	5.66195
TRAF3	TRAF3	22031	AI528849|CAP-1|CD40bp|CRAF1|LAP1|T-BAM|amn	TNF receptor-associated factor 3	7.35004	7.24118	7.20136	7.2686	7.5756	7.49307	7.59546	7.59549	7.68493	7.57758	7.48576	7.50995
TRAF4	TRAF4	22032	A530032M13Rik|CART1|msp2	TNF receptor associated factor 4	3.26258	3.27771	2.59086	2.97705	3.36844	3.71697	3.32743	3.11283	3.13034	3.60949	3.62541	2.99899
TRAF5	TRAF5	22033	-	TNF receptor-associated factor 5	6.05776	5.9254	5.7377	5.94667	5.65602	5.94963	5.81286	5.86006	6.22838	5.67988	5.87695	5.73595
TRAF6	TRAF6	22034	2310003F17Rik|AI851288|C630032O20Rik	TNF receptor-associated factor 6	7.55882	7.57049	7.6964	7.79723	7.86218	8.17967	8.02416	7.86771	7.81334	7.8072	7.89843	7.8132
TREM1	TREM1	58217	-	triggering receptor expressed on myeloid cells 1	3.69868	3.17817	3.36847	2.39208	3.4509	3.39504	3.59046	3.4754	4.03724	3.45749	3.62541	2.99899
TREM2	TREM2	83433	TREM-2|Trem2a|Trem2b|Trem2c	triggering receptor expressed on myeloid cells 2	10.4105	10.3616	10.3562	10.3643	10.2718	10.2263	10.2439	10.3153	10.2616	10.3099	10.3039	10.2583
TRP53	TRP53	22059	Tp53|bbl|bfy|bhy|p44|p53	transformation related protein 53	8.16664	8.16198	8.01713	8.17016	8.42818	8.32873	8.38343	8.42182	8.35193	8.3987	8.37775	8.33527
TYK2	TYK2	54721	JTK1	tyrosine kinase 2	5.77503	6.15218	5.71424	6.02144	5.80454	5.52432	5.76039	5.96368	6.20716	6.01548	5.74089	5.96246
TYROBP	TYROBP	22177	DAP12|KARAP|Ly83	TYRO protein tyrosine kinase binding protein	12.5155	12.5108	12.5099	12.5472	12.45	12.4894	12.5461	12.4763	12.5143	12.5161	12.5053	12.4789
UBE2L3	UBE2L3	22195	C79827|UbcM4|Ubce7	ubiquitin-conjugating enzyme E2L 3	9.77224	9.82922	9.83063	9.84123	9.85084	9.96394	9.94801	9.90073	9.78677	9.77037	9.86063	9.85946
XBP1	XBP1	22433	D11Ertd39e|TREB-5|TREB5|XBP-1	X-box binding protein 1	10.1257	10.037	10.0338	10.083	9.83269	9.87482	9.88814	9.82903	10.003	9.89119	9.86245	9.8857
XCL1	XCL1	16963	AI661682|ATAC|LTN|Lptn|SCM-1|SCM-1a|Scyc1	chemokine (C motif) ligand 1	3.76008	3.45828	3.10543	3.85152	3.6733	2.98	3.42054	3.6274	3.71531	3.74699	3.75666	3.79254
ZAP70	ZAP70	22637	Srk|ZAP-70|mrtle|mur	zeta-chain (TCR) associated protein kinase	2.63455	2.17817	-0.216494	1.97705	2.4509	2.20239	3.12098	3.00591	2.13034	2.09492	2.55502	2.99899
ZBTB7B	ZBTB7B	22724	Thpok|Zfp67|c-Krox	zinc finger and BTB domain containing 7B	5.28364	5.15218	5.27536	5.22497	5.08833	5.12296	5.42054	4.86006	4.68493	5.2183	5.13999	4.58395
ZEB1	ZEB1	21417	3110032K11Rik|AREB6|BZP|MEB1|Nil2|TCF-8|Tcf18|Tcf8|Tw|ZEB|Zfhep|Zfhx1a|Zfx1a|Zfx1ha|[delta]EF1	zinc finger E-box binding homeobox 1	2.34504	3.07126	3.10543	2.19944	2.86594	1.98	3.42054	1.89043	2.71531	2.87252	1.55502	1.0921
