# Supplementary material for: Characterization of a novel cell wall-associated nucleotidase of Enterococcus faecalis that degrades extracellular c-di-AMP
Source: PLoS Pathog. 2026 May 20;22(5):e1014206. doi: 10.1371/journal.ppat.1014206 (PMC13229355; doi:10.1371/journal.ppat.1014206)
Supplement: S1 Data — (ZIP) [file ppat.1014206.s001.zip › Data zip file/Fig 8/iBMDMs Venn diagram experimental groups overlap.xlsx]

## Sheet: Description
Log2FC colors are normalized to the following rule:
Minimum	-1.68802
Maximum	2.67963
Symbol		Gene symbol
GeneID		Gene ID
Alias		Gene alias in alternative databases
Description		Gene annotation
ΔeecP_T0	P/A	Presence/Absence of gene given significant p-value
	log2FC	Log2(FC)
	pval	t-test p-value
OG1RF_T0	P/A	Presence/Absence of gene given significant p-value
	log2FC	Log2(FC)
	pval	t-test p-value
ΔeecP_OG1RF_T0	P/A	Presence/Absence of gene given significant p-value
	log2FC	Log2(FC)
	pval	t-test p-value
ΔeecP_T2	P/A	Presence/Absence of gene given significant p-value
	log2FC	Log2(FC)
	pval	t-test p-value
OG1RF_T2	P/A	Presence/Absence of gene given significant p-value
	log2FC	Log2(FC)
	pval	t-test p-value
ΔeecP_OG1RF_T2	P/A	Presence/Absence of gene given significant p-value
	log2FC	Log2(FC)
	pval	t-test p-value

## Sheet: dataset
Symbol	GeneID	Alias	Description	ΔeecP_T0			OG1RF_T0			ΔeecP_OG1RF_T0			ΔeecP_T2			OG1RF_T2			ΔeecP_OG1RF_T2
				P/A	log2FC	pval	P/A	log2FC	pval	P/A	log2FC	pval	P/A	log2FC	pval	P/A	log2FC	pval	P/A	log2FC	pval
ABCB10	56199	Abc-me|Abcb12	ATP-binding cassette_ sub-family B (MDR/TAP)_ member 10	0			0			0			1	-0.165163	0.00216246	0			1	-0.11386	0.0190782
ABCB1A	18671	Abcb4|Evi32|Mdr1a|Mdr3|P-gp|Pgp|Pgy-3|Pgy3|mdr-3	ATP-binding cassette_ sub-family B (MDR/TAP)_ member 1A	0			0			0			1	-0.0355972	0.00775277	0			1	-0.0332021	0.0125553
ABCF1	224742	AU041969|Abc50|D17Wsu166e|GCN20	ATP-binding cassette_ sub-family F (GCN20)_ member 1	0			1	0.0546692	0.00767306	0			0			0			0
ABL1	11350	AI325092|Abl|E430008G22Rik|c-Abl	c-abl oncogene 1_ non-receptor tyrosine kinase	0			0			0			0			1	-0.0616537	0.0320088	0
ADAL	75894	4930578F03Rik	adenosine deaminase-like	0			0			0			1	-0.12275	0.0165346	1	-0.109258	0.0178579	0
APP	11820	Abeta|Abpp|Adap|Ag|Cvap|E030013M08Rik|betaApp	amyloid beta (A4) precursor protein	0			0			0			1	0.0219723	0.000393925	1	0.026604	0.000932129	0
ARHGDIB	11857	D4|Gdid4|Ly-GDI	Rho_ GDP dissociation inhibitor (GDI) beta	0			0			0			1	0.0190787	0.00212026	1	0.0112302	0.0190806	1	0.00784848	0.0383538
ATG16L1	77040	1500009K01Rik|Apg16l|Atg16l|WDR30	autophagy related 16-like 1 (S. cerevisiae)	0			0			0			1	0.0542415	0.000863407	1	0.0326431	0.0195795	0
ATM	11920	AI256621|C030026E19Rik	ataxia telangiectasia mutated	1	0.0709847	0.0140885	0			1	1.06443	0.0262051	1	-0.0488615	0.008524	0			1	-0.0367787	0.0265501
B2M	12010	Ly-m11|beta2-m|beta2m	beta-2 microglobulin	1	0.020066	0.000406755	1	0.0153439	0.000982598	0			1	0.0346394	1.42832e-05	1	0.0314056	2.42112e-05	0
BAX	12028	-	BCL2-associated X protein	0			1	0.0127149	0.0305111	0			1	0.0345905	0.0123519	0			0
BCAP31	27061	Bap31	B cell receptor associated protein 31	0			0			0			1	0.013758	0.0172101	0			1	0.0105268	0.0477938
BCL3	12051	AI528691|Bcl-3	B cell leukemia/lymphoma 3	0			1	0.352041	0.00658222	0			1	0.532195	0.000757359	1	0.451185	0.00189458	0
BCL6	12053	Bcl5	B cell leukemia/lymphoma 6	0			0			0			1	0.194895	0.00279873	1	0.133071	0.021851	0
BID	12122	2700049M22Rik|AI875481|AU022477	BH3 interacting domain death agonist	0			0			0			1	0.0284834	0.00726161	1	0.0221378	0.0184786	0
BLNK	17060	BASH|Bca|Ly-57|Ly57|Lyw-57|SLP-65	B cell linker	0			0			0			0			1	-0.0185539	0.0195933	0
BST2	69550	2310015I10Rik|Bst-2|C87040|CD317|DAMP-1|GREG	bone marrow stromal cell antigen 2	1	0.0271163	0.044317	0			0			1	0.0275344	0.0216136	1	0.0215212	0.0414222	0
BTK	12229	AI528679|xid	Bruton agammaglobulinemia tyrosine kinase	0			0			0			1	-0.0414219	0.0140151	1	-0.0366599	0.0194111	0
C1QA	12259	AI255395|C1q	complement component 1_ q subcomponent_ alpha polypeptide	1	-0.206878	0.0328124	0			0			1	-0.148519	0.00350145	1	-0.137368	0.00415458	0
C1QB	12260	-	complement component 1_ q subcomponent_ beta polypeptide	1	-0.0471916	0.0136838	0			0			1	-0.0493578	0.00813273	1	-0.0432001	0.0247446	0
C1QBP	12261	AA407365|AA986492|D11Wsu182e|HABP1|P32|gC1qBP	complement component 1_ q subcomponent binding protein	0			0			0			1	0.0171666	0.00115592	1	0.00938936	0.0135022	1	0.00777725	0.0231447
C3	12266	AI255234|ASP|HSE-MSF|Plp	complement component 3	1	0.116271	0.0493508	0			0			1	0.124371	0.0036792	1	0.176028	0.00276686	0
C8G	69379	-	complement component 8_ gamma polypeptide	0			1	0.807838	0.0442483	0			0			0			0
CARD9	332579	Gm782	caspase recruitment domain family_ member 9	0			0			0			1	-0.098019	0.000316514	1	-0.0530024	0.00557161	1	-0.0450166	0.0112321
CASP1	12362	ICE|Il1bc	caspase 1	1	0.0683976	0.0163383	0			1	1.02012	0.0296024	1	0.064557	5.91075e-06	1	0.0593162	9.28106e-05	0
CCL12	20293	MCP-5|Scya12	chemokine (C-C motif) ligand 12	0			0			0			1	0.286249	0.0338523	0			0
CCL2	20296	AI323594|HC11|JE|MCAF|MCP-1|MCP1|SMC-CF|Scya2|Sigje	chemokine (C-C motif) ligand 2	1	0.129531	1.87036e-05	1	0.116244	7.83651e-05	0			1	0.18109	2.62595e-06	1	0.239775	3.10255e-06	1	-0.0586842	0.00296806
CCL25	20300	A130072A22Rik|AI852536|CKb15|Scya25|TECK	chemokine (C-C motif) ligand 25	1	0.111639	0.0336552	0			0			0			0			0
CCL3	20302	AI323804|G0S19-1|LD78alpha|MIP-1alpha|MIP1-(a)|MIP1-alpha|Mip1a|Scya3	chemokine (C-C motif) ligand 3	1	0.165067	2.60251e-05	1	0.144122	3.27953e-06	0			1	0.159264	0.00154718	1	0.242788	0.000143495	1	-0.0835234	0.00831602
CCL4	20303	AT744.1|Act-2|MIP-1B|Mip1b|Scya4	chemokine (C-C motif) ligand 4	1	0.452242	6.94247e-05	1	0.456321	2.53127e-05	0			1	0.304609	0.00305278	1	0.437206	7.12189e-06	1	-0.132597	0.0319585
CCL5	20304	MuRantes|RANTES|SISd|Scya5|TCP228	chemokine (C-C motif) ligand 5	0			0			0			1	0.750767	0.00557051	1	0.744364	0.0184457	0
CCL7	20306	MCP-3|Scya7|fic|marc|mcp3	chemokine (C-C motif) ligand 7	1	0.274089	0.000888723	1	0.287782	0.000308137	0			1	0.333561	0.00777623	1	0.473654	0.00256564	1	-0.140093	0.0088723
CCRL2	54199	1810047I05Rik|Ackr5|CCR11|Cmkbr1l2|E01|L-CCR	chemokine (C-C motif) receptor-like 2	1	0.935838	0.00260947	1	0.903216	0.00298025	0			1	0.541641	0.00269496	1	0.420707	0.00389965	0
CD109	235505	9930012E15Rik|AI480638|GARP	CD109 antigen	1	0.071785	0.00651686	1	0.0552773	0.0371574	0			1	0.0701451	0.0189559	0			0
CD14	12475	-	CD14 antigen	1	0.0870899	0.000314912	1	0.0985397	0.00557167	0			1	0.212102	1.18263e-07	1	0.178035	9.28162e-07	1	0.0340665	0.00404696
CD1D1	12479	AI747460|CD1.1|Cd1a|Cd1d|Ly-38	CD1d1 antigen	1	0.122101	0.0230897	0			0			0			0			0
CD244	18106	2B4|C9.1|F730046O15Rik|Ly90|NAIL|NKR2B4|Nmrk|SLAMF4	CD244 natural killer cell receptor 2B4	0			0			0			1	-0.197877	0.00613374	1	-0.230556	0.00759003	0
CD27	21940	S152|Tnfrsf7|Tp55	CD27 antigen	0			0			0			0			1	0.303785	0.0479213	1	-0.40726	0.0434854
CD274	60533	A530045L16Rik|B7h1|Pdcd1l1|Pdcd1lg1|Pdl1	CD274 antigen	0			0			0			1	0.0723067	0.0389456	1	0.0726194	0.0370379	0
CD28	12487	-	CD28 antigen	0			1	0.141455	0.0114102	0			0			0			1	0.0851643	0.0288821
CD36	12491	FAT|GPIV|Scarb3	CD36 antigen	0			0			0			1	0.0574589	2.34126e-05	1	0.0291377	0.00385215	1	0.0283212	0.00400429
CD3EAP	70333	1190028F09|2610103M17Rik|ASE-1|Ase1|CAST|PAF49	CD3E antigen_ epsilon polypeptide associated protein	1	-0.0835689	0.0300042	0			0			1	-0.0646445	0.00373065	1	-0.0663834	0.0154878	0
CD40	21939	AI326936|Bp50|GP39|HIGM1|IGM|IMD3|T-BAM|TRAP|Tnfrsf5|p50	CD40 antigen	1	0.207525	0.00810544	1	0.16676	0.00975299	0			1	0.300034	7.8914e-05	1	0.336204	4.16588e-05	0
CD40LG	21947	CD154|CD40-L|Cd40l|HIGM1|IGM|IMD3|Ly-62|Ly62|T-BAM|TRAP|Tnfsf5|gp39	CD40 ligand	0			0			0			0			1	0.549991	0.0325327	0
CD44	12505	AU023126|AW121933|AW146109|HERMES|Ly-24|Pgp-1	CD44 antigen	0			0			0			1	0.0638682	1.45097e-06	1	0.0519276	0.000704336	0
CD48	12506	AI449234|AW610730|BCM1|BLAST|BLAST-1|BLAST1|Bcm-1|MEM-102|SLAMF2|Sgp-60	CD48 antigen	1	0.0443191	0.000605587	1	0.0307598	0.00658582	0			0			0			0
CD5	12507	Ly-1|Ly-12|Ly-A|Lyt-1	CD5 antigen	1	0.0828262	0.0353284	0			0			1	0.193048	0.000244618	1	0.16446	0.00216972	0
CD53	12508	AI323659|Ox-44|Tspan25	CD53 antigen	0			0			0			1	0.0642094	0.0189579	0			0
CD74	16149	CLIP|DHLAG|HLADG|Ia-GAMMA|Ii	CD74 antigen (invariant polypeptide of major histocompatibility complex_ class II antigen-associated)	1	0.0640835	0.0152311	0			0			1	0.0735904	0.0162276	1	0.0475844	0.024577	0
CD79B	15985	B29|Ig-beta|Igb|Igbeta	CD79B antigen	0			0			0			0			1	0.183163	0.00162079	0
CD80	12519	B71|Cd28l|Ly-53|Ly53|MIC17|TSA1	CD80 antigen	0			1	0.09274	0.00485338	0			1	0.152837	0.00704251	0			1	0.0891925	0.0157838
CD81	12520	Tapa-1|Tapa1|Tspan28	CD81 antigen	1	0.0248952	0.0083953	1	0.0170469	0.0369757	0			1	0.0292668	0.0039035	1	0.0183059	0.0128131	1	0.0109609	0.020458
CD82	12521	AA682076|AL023070|C33|IA4|Kai1|Tspan27	CD82 antigen	1	0.0304919	0.0340165	1	0.0511336	0.0126126	0			1	0.0650408	0.0143899	1	0.0554145	0.0237054	0
CD83	12522	-	CD83 antigen	1	0.247965	0.000647585	1	0.201439	0.00014669	0			1	0.519379	1.05235e-06	1	0.452074	4.09523e-05	1	0.0673045	0.0256965
CD9	12527	Tspan29	CD9 antigen	1	0.0134948	0.0159868	0			0			1	0.00900431	0.00409603	0			1	0.00765207	0.00043827
CDKN1A	12575	CAP20|CDKI|CIP1|Cdkn1|P21|SDI1|Waf1|mda6|p21Cip1|p21WAF	cyclin-dependent kinase inhibitor 1A (P21)	0			0			0			1	0.0313759	0.0037579	0			1	0.0285028	0.00458978
CEBPB	12608	C/EBPbeta|CRP2|IL-6DBP|LAP|LIP|NF-IL6|NF-M|Nfil6	CCAAT/enhancer binding protein (C/EBP)_ beta	1	0.0371839	9.62422e-05	1	0.0302536	0.00552928	0			1	0.0511383	2.92041e-06	1	0.0666441	6.49484e-06	1	-0.0155058	0.00706404
CFP	18636	BCFG|Pfc	complement factor properdin	1	-0.0254161	0.031592	0			0			1	-0.0263935	0.0469827	0			0
CHUK	12675	AI256658|Chuk1|Fbx24|Fbxo24|IKBKA|IKK1|Ikka|NFKBIKA	conserved helix-loop-helix ubiquitous kinase	1	0.0632327	0.0387813	0			0			0			1	0.0170377	0.0322036	0
CLEC4E	56619	C86253|Clecsf9|Mincle	C-type lectin domain family 4_ member e	1	0.141324	0.00304869	1	0.122458	0.000973635	0			1	0.194818	0.000489131	1	0.227724	0.000141342	0
CLEC5A	23845	Clecsf5|Ly100|MDL-1|Mdl1	C-type lectin domain family 5_ member a	0			0			0			1	0.0729825	5.0445e-05	1	0.0883027	5.33048e-06	1	-0.0153202	0.045074
CLU	12759	AI893575|ApoJ|Cli|D14Ucla3|SP-40|Sgp-2|Sgp2|Sugp-2	clusterin	1	0.0605279	0.0260805	0			0			0			0			0
CRADD	12905	RAIDD	CASP2 and RIPK1 domain containing adaptor with death domain	1	0.0704271	0.025086	0			0			0			0			0
CRLF2	57914	CRLM2|Ly114|Tpte2|Tslpr	cytokine receptor-like factor 2	0			0			0			1	0.0658363	0.0011418	1	0.0773486	0.000394008	0
CSF1	12977	C87615|Csfm|MCSF|op	colony stimulating factor 1 (macrophage)	1	0.135644	0.000235782	1	0.109051	0.000224156	0			1	0.117059	0.000456298	1	0.0423171	0.0108431	1	0.0747423	0.00351954
CSF1R	12978	AI323359|CD115|CSF-1R|Csfmr|Fim-2|Fms|M-CSF-R|M-CSFR	colony stimulating factor 1 receptor	1	0.0425567	0.00507543	1	0.0391894	0.0068376	0			1	0.037479	2.96761e-05	1	0.0422981	1.36706e-05	0
CTNNB1	12387	Bfc|Catnb|Mesc	catenin (cadherin associated protein)_ beta 1	0			0			0			1	0.030139	7.54591e-05	1	0.0309504	6.96377e-05	0
CTSC	13032	AI047818|CatC|DPP1|DPPI	cathepsin C	0			0			0			1	-0.0197214	0.0173867	0			0
CXCL10	15945	C7|CRG-2|INP10|IP-10|IP10|Ifi10|Scyb10|gIP-10|mob-1	chemokine (C-X-C motif) ligand 10	1	1.61977	0.00512477	1	1.52903	0.00698563	0			1	2.1721	0.00439283	1	2.09229	0.00549522	1	0.0798035	0.00524485
CXCR3	12766	Cd183|Cmkar3	chemokine (C-X-C motif) receptor 3	0			0			0			0			1	0.166051	0.0102964	0
CXCR4	12767	CD184|Cmkar4|LESTR|PB-CKR|PBSF/SDF-1|Sdf1r|b2b220Clo	chemokine (C-X-C motif) receptor 4	1	-0.0968775	0.000108239	1	-0.096729	0.000232899	0			1	-0.0471751	0.0352558	1	-0.120703	0.000401174	1	0.0735281	0.00886285
CYBB	13058	C88302|CGD91-phox|Cgd|Cyd|Nox2|gp91-1|gp91phox	cytochrome b-245_ beta polypeptide	1	0.0860276	0.00352764	1	0.0591109	0.00879424	0			1	0.173213	0.000259935	1	0.231992	0.00010922	1	-0.0587784	0.00711966
DDX58	230073	6430573D20Rik|C330021E21|RIG-I|RLR-1	DEAD (Asp-Glu-Ala-Asp) box polypeptide 58	0			0			0			1	0.102798	0.0247437	0			1	0.0913397	0.0299319
EBI3	50498	EBI-3|IL-27	Epstein-Barr virus induced gene 3	1	0.903504	0.0398987	0			0			0			0			0
ENTPD1	12495	2610206B08Rik|AA408691|Cd39|NTPDase-1	ectonucleoside triphosphate diphosphohydrolase 1	1	-0.0311371	0.0218757	1	-0.0405025	0.00904406	0			1	-0.101848	0.00256282	1	-0.095646	0.00345068	0
FAS	14104	A630082H08Rik|FAS|Fasn	fatty acid synthase	1	0.410502	0.0183162	0			0			1	0.690403	0.000244027	1	0.78728	6.50788e-05	0
FCER1G	14127	AI573376|CD23|FcR-gamma|FcR[g]|FcRgamma|Fce1g|FcepsilonRI|Ly-50	Fc receptor_ IgE_ high affinity I_ gamma polypeptide	0			0			0			0			1	0.0113246	0.00229908	0
FCGR2B	14130	AI528646|CD32|F630109E10Rik|Fc[g]RII|FcgRII|Fcgr2|Fcgr2a|Fcr-2|Fcr-3|Ly-17|Ly-m20|LyM-1|Lym-1|fcRII	Fc receptor_ IgG_ low affinity IIb	1	0.0130411	0.00460472	0			1	1.00715	0.0402268	0			1	0.0178868	0.00239803	1	-0.0236284	0.000495957
FCGR3	14131	CD16	Fc receptor_ IgG_ low affinity III	0			0			0			1	-0.0273738	0.00239444	1	-0.0419396	0.00122786	0
FCGR4	246256	4833442P21Rik|CD16-2|FcgRIV|FcgammaRIV|Fcgr3a|Fcrl3	Fc receptor_ IgG_ low affinity IV	1	0.0291437	0.000557455	1	0.0174605	0.0449216	0			1	0.0221455	0.0346732	1	0.0173138	0.00491134	0
FKBP5	14229	D17Ertd592e|Dit1|FKBP-5|FKBP51	FK506 binding protein 5	0			0			0			1	-0.0914396	0.00562688	0			1	-0.0583169	0.0441276
FYN	14360	AI448320|AW552119	Fyn proto-oncogene	1	0.0231879	0.0465731	0			0			0			0			0
GATA3	14462	Gata-3|jal	GATA binding protein 3	0			0			0			0			1	-0.0738002	0.0122126	1	0.0645091	0.0339089
GPR183	321019	Ebi2	G protein-coupled receptor 183	0			1	-0.0781183	0.0288968	0			1	-0.25433	0.00023137	1	-0.198611	0.00600736	0
H2-EB1	14969	Eb|H-2Eb|H2Eb|Ia-4|Ia4	histocompatibility 2_ class II antigen E beta	0			1	1.06796	0.0241492	0			0			0			0
H2-K1	14972	H-2K|H-2K(d)|H2-K|K-f	histocompatibility 2_ K1_ K region	1	0.0573442	1.06626e-05	1	0.0580112	0.0059068	0			1	0.0798101	0.000399492	1	0.0759432	2.74914e-06	0
H60A	15101	H60	histocompatibility 60a	0			0			0			1	-0.355264	0.000240204	0			1	-0.384735	0.0223073
HIF1A	15251	AA959795|HIF-1-alpha|HIF1-alpha|HIF1alpha|MOP1|bHLHe78	hypoxia inducible factor 1_ alpha subunit	1	0.0401244	0.000335101	0			0			1	0.0487189	0.012722	1	0.0705851	0.0067032	1	-0.0218662	0.0220892
HLX	15284	Hlx1	H2.0-like homeobox	0			0			0			1	-0.0910331	0.0196652	1	-0.116824	0.0018754	0
ICAM1	15894	CD54|Icam-1|Ly-47|MALA-2	intercellular adhesion molecule 1	1	0.221541	0.00282148	1	0.201837	7.10832e-05	0			1	0.165956	4.09844e-05	1	0.136592	5.78678e-06	1	0.0293639	0.0223967
ICAM4	78369	1810015M19Rik|Cd242|ICAM-4	intercellular adhesion molecule 4_ Landsteiner-Wiener blood group	0			1	0.643986	0.00497494	0			0			0			0
ICOSL	50723	AU044799|B7-H2|B7RP-1|B7h|BG071784|GI50|GL50|GL50-B|ICOS-L|Icoslg|LICOS|Ly115l|mKIAA0653	icos ligand	1	0.203431	0.00521085	1	0.161403	0.0325214	0			1	0.252003	4.83106e-05	1	0.242906	7.97317e-05	0
IFI204	15951	Ifi16|p204	interferon activated gene 204	0			0			0			1	0.208219	0.000522932	1	0.221056	0.000961624	0
IFNAR1	15975	CD118|Ifar|Ifnar|Ifrc|Infar	interferon (alpha and beta) receptor 1	1	0.0307425	0.00172085	0			1	1.0144	0.00818494	1	0.0188251	0.0223512	0			0
IFNAR2	15976	AI747302|Ifnar-2	interferon (alpha and beta) receptor 2	0			0			0			1	0.0373021	0.00312423	1	0.023873	0.0237927	0
IFNGR1	15979	CD119|IFN-gammaR|Ifgr|Ifngr|Nktar	interferon gamma receptor 1	1	0.0751876	0.00148476	1	0.0685554	0.00230637	0			1	0.0621503	0.00122757	1	0.031095	0.0164856	1	0.0310552	0.0285326
IFNGR2	15980	Ifgr2|Ifgt	interferon gamma receptor 2	1	0.0593007	0.0135502	1	0.0629686	0.0131989	0			1	0.0596083	0.0021957	1	0.0583059	0.00240768	0
IGF2R	16004	AI661837|CD222|CI-MPR|M6P/IGF2R|Mpr300	insulin-like growth factor 2 receptor	0			0			0			1	0.0656903	0.00088129	1	0.0536441	0.00997392	0
IKBKB	16150	AI132552|IKK-2|IKK-beta|IKK2|IKK[b]|IKKbeta	inhibitor of kappaB kinase beta	0			0			0			1	0.0287671	0.00937845	1	0.0245034	0.0378367	0
IKBKE	56489	AW558201|IKK-i|IKKepsilon|Ikki	inhibitor of kappaB kinase epsilon	0			0			0			1	0.126636	0.00113437	1	0.237475	0.00014108	1	-0.110839	0.00174775
IL10RA	16154	AW553859|CDw210|CDw210a|Il10r|mIL-10R	interleukin 10 receptor_ alpha	0			1	0.0983436	0.00429932	0			0			0			0
IL10RB	16155	6620401D04Rik|AI528744|CRF2-4|Crfb4|D16H21S58|D21S58h|IL-10R2|Il10r2	interleukin 10 receptor_ beta	1	0.0410511	6.59599e-05	1	0.0145914	0.0150988	1	1.01851	0.00116873	1	-0.019701	0.0279415	1	-0.0264152	0.00940164	0
IL12B	16160	Il-12b|Il-12p40|Il12p40|p40	interleukin 12b	0			0			0			1	0.662653	0.0188153	1	0.724093	0.0100644	0
IL13RA1	16164	AI882074|CD213a1|IL-13R-alpha-1|IL-13r[a]|Il13ra|NR4	interleukin 13 receptor_ alpha 1	1	0.03914	0.0275241	1	0.0474419	0.0128922	0			0			0			0
IL17RA	16172	AW538159|Cdw217|Il17r|VDw217	interleukin 17 receptor A	1	-0.0472726	0.00392684	1	-0.0606367	0.00055782	0			1	-0.0311254	0.000230129	1	0.0229316	0.00232861	1	-0.054057	2.67012e-05
IL1A	16175	Il-1a	interleukin 1 alpha	0			0			0			0			1	0.862552	0.000148836	0
IL1B	16176	IL-1beta|Il-1b	interleukin 1 beta	1	0.723058	0.00769502	1	0.524794	0.0123021	0			1	0.904853	0.0210014	1	1.41158	0.002582	1	-0.506732	0.033252
IL1R1	16177	CD121a|CD121b|IL-1R1|IL-iR|Il1r-1	interleukin 1 receptor_ type I	0			1	-1.68802	0.0040799	1	2.67963	0.00949649	0			0			0
IL1RAP	16180	6430709H04Rik|AI255955|AV239853|IL-1RAcP	interleukin 1 receptor accessory protein	0			1	0.0996843	0.0188114	0			0			0			0
IL1RN	16181	F630041P17Rik|IL-1ra	interleukin 1 receptor antagonist	1	0.0715409	0.0221149	0			0			1	0.181001	0.000165127	1	0.162396	0.000375315	0
IL20	58181	Zcyto10	interleukin 20	0			0			0			0			1	0.44252	0.017522	0
IL23A	83430	IL-23|p19	interleukin 23_ alpha subunit p19	0			0			0			1	0.518646	0.0456808	0			0
IL2RG	16186	CD132|[g]c|gamma(c)|gc|p64	interleukin 2 receptor_ gamma chain	1	0.0252823	0.0460155	0			0			1	0.0329992	0.0109855	1	0.0372634	0.00723064	0
IL6RA	16194	CD126|IL-6R|IL-6R-alpha|IL-6RA|Il6r	interleukin 6 receptor_ alpha	0			0			0			0			1	-0.0607181	0.0204454	0
IL6ST	16195	5133400A03Rik|AA389424|BB405851|CD130|D13Ertd699e|gp130	interleukin 6 signal transducer	0			0			0			1	0.122507	0.0036619	1	0.0864592	0.000977254	0
IL7R	16197	CD127|IL-7Ralpha	interleukin 7 receptor	0			0			0			1	0.305799	0.0145523	1	0.248059	0.0266484	0
IRAK1	16179	AA408924|IRAK|IRAK-1|IRAK1-S|IRAK1b|Il1rak|Plpk|mPLK	interleukin-1 receptor-associated kinase 1	0			0			0			1	0.0296249	0.027533	1	0.029797	0.0310998	0
IRAK2	108960	6330415L08Rik|AI649099|IRAK-2	interleukin-1 receptor-associated kinase 2	1	0.12463	0.000623998	1	0.113709	0.000542013	0			1	0.17928	9.46964e-06	1	0.186472	1.25278e-06	0
IRAK3	73914	4833428C18Rik|AI563835|IRAK-M	interleukin-1 receptor-associated kinase 3	0			0			0			1	0.1881	0.00167702	1	0.226048	0.00211996	0
IRAK4	266632	8430405M07Rik|9330209D03Rik|IRAK-4|NY-REN-64	interleukin-1 receptor-associated kinase 4	1	0.0350953	0.0403667	0			0			1	-0.0489139	0.00183445	0			0
IRF1	16362	AU020929|Irf-1	interferon regulatory factor 1	1	0.238694	0.00132944	1	0.165867	0.000249154	0			0			0			0
IRF5	27056	AW491843|mirf5	interferon regulatory factor 5	0			0			0			1	0.0453729	0.00108505	1	0.0373682	0.00758044	0
IRF8	15900	AI893568|ICSBP|IRF-8|Icsbp1|Myls	interferon regulatory factor 8	0			0			0			1	-0.17177	0.000694999	1	-0.109448	0.00103832	1	-0.0623224	0.032343
IRGM1	15944	Ifggd3|Ifi1|Iigp3|Iipg3|Irgm|LRG-47	immunity-related GTPase family M member 1	0			0			0			0			1	0.0407875	0.0360959	0
ITGA4	16401	CD49D|Itga4B	integrin alpha 4	0			0			1	1.01193	0.0137229	0			1	0.0333194	0.0183637	1	-0.0233189	0.0357138
ITGA5	16402	Cd49e|Fnra|VLA5	integrin alpha 5 (fibronectin receptor alpha)	1	0.133599	0.00653682	1	0.112865	0.00901523	0			1	0.167525	3.83969e-05	1	0.14797	0.000617049	0
ITGA6	16403	5033401O05Rik|AI115430|Cd49f|VLA-6	integrin alpha 6	0			0			0			1	-0.101748	0.0253352	0			0
ITGAL	16408	(p180)|Cd11a|LFA-1|LFA-1A|Ly-15|Ly-21	integrin alpha L	0			0			0			0			1	0.207899	0.0393411	0
ITGAM	16409	CD11b/CD18|CR3|CR3A|Cd11b|F730045J24Rik|Ly-40|MAC1|Mac-1|Mac-1a	integrin alpha M	0			0			0			1	-0.0312927	0.00183571	1	-0.020759	0.0373336	0
ITGB1	16412	4633401G24Rik|AA409975|AA960159|CD29|ENSMUSG00000051907|Fnrb|Gm9863|gpIIa	integrin beta 1 (fibronectin receptor beta)	1	0.0174676	0.000270671	0			0			1	0.0218085	0.00247015	1	0.0175128	0.00644046	0
JAK3	16453	fae|wil	Janus kinase 3	0			0			0			1	-0.079699	0.0418801	0			0
KLRK1	27007	D6H12S2489E|NKG2-D|Nkg2d	killer cell lectin-like receptor subfamily K_ member 1	0			0			0			1	0.429579	0.0478575	1	0.456142	0.0494218	0
LAIR1	52855	5133400O11Rik|BB115266|D7Bwg0421e|Lair-1	leukocyte-associated Ig-like receptor 1	0			0			0			0			1	0.0411792	0.0297915	1	-0.037199	0.041556
LCK	16818	Hck-3|Lsk|Lskt|p56<lck>|p56Lck	lymphocyte protein tyrosine kinase	0			0			0			1	0.135704	0.00517611	0			0
LCP2	16822	AI323664|BB161688|SLP-76|SLP76|twm	lymphocyte cytosolic protein 2	1	0.441596	0.00840355	0			0			0			0			0
LIF	16880	A230075M04Rik|AW061234|LIF|Lifr	leukemia inhibitory factor receptor	1	0.512614	0.00308647	1	0.358442	0.0240147	0			0			1	0.786587	0.0147307	0
LILRB4	14728	CD85K|Gp49b|HM18|ILT3|LIR-5|Lilrb4|gp49|Lilrb4a	leukocyte immunoglobulin-like receptor_ subfamily B_ member 4A	1	0.0389884	0.000348893	1	0.0190431	0.0224604	1	1.01392	0.0199514	1	0.0425982	2.86777e-05	1	0.051604	0.000617618	0
LITAF	56722	3222402J11Rik|C85531|N4WBP3|TBX1	LPS-induced TN factor	1	0.0275592	0.00250389	1	0.0262972	0.00281256	0			1	0.0286152	0.00508305	1	0.033233	0.00217709	0
LTA	16992	LT|LT-[a]|LT-alpha|LT[a]|LTalpha|Ltx|TNF-beta|TNFSF1|Tnfb|Tnfsf1b|hlb382	lymphotoxin A	0			0			0			1	0.452414	0.00640748	1	0.345563	0.0284807	0
LTB	16994	AI662801|LTbeta|Tnfc|Tnfsf3|p33	lymphotoxin B	1	0.264996	0.0331159	0			0			0			0			0
LTBR	17000	AI256028|CD18|LTbetaR|Ltar|TNF-R-III|TNFCR|TNFR-RP|TNFR2-RP|TNFRrp|Tnfbr|Tnfrsf3	lymphotoxin B receptor	0			0			0			1	0.0389228	0.00184129	1	0.0446723	0.0163819	0
MAF	17132	2810401A20Rik|A230108G15Rik|AW047063|c-maf	avian musculoaponeurotic fibrosarcoma (v-maf) AS42 oncogene homolog	1	-0.165216	0.00611056	0			0			1	-0.208592	0.000362794	1	-0.250521	0.000341184	0
MAP4K1	26411	Hpk1|mHPK1	mitogen-activated protein kinase kinase kinase kinase 1	0			0			0			0			1	-0.0344377	0.0359316	0
MAP4K2	26412	AI385662|BL44|GCK|Rab8ip	mitogen-activated protein kinase kinase kinase kinase 2	0			1	0.177147	0.0198443	0			1	0.183707	0.0233333	0			0
MAPK1	26413	9030612K14Rik|AA407128|AU018647|C78273|ERK|Erk2|MAPK2|PRKM2|Prkm1|p41mapk|p42mapk	mitogen-activated protein kinase 1	0			0			0			1	0.0207906	0.00803419	0			0
MAPK14	26416	CSBP2|Crk1|Csbp1|Mxi2|PRKM14|PRKM15|p38|p38-alpha|p38MAPK|p38a|p38alpha	mitogen-activated protein kinase 14	0			0			0			1	-0.0372181	0.0169319	1	-0.0361979	0.0256587	0
MAPKAPK2	17164	AA960234|MAPKAP-K2|MK-2|MK2|Rps6kc1	MAP kinase-activated protein kinase 2	1	0.0400153	0.00070816	1	0.0290536	0.00129566	0			1	0.0636198	0.000111778	1	0.0780372	1.43268e-05	0
MARCO	17167	AI323439|Ly112|Scara2	macrophage receptor with collagenous structure	0			1	-0.4143	0.0167316	0			1	0.43744	0.0416739	1	0.891655	0.00118272	1	-0.454215	0.00222907
MR1	15064	H2ls	major histocompatibility complex_ class I-related	1	-0.040705	0.0187867	0			0			0			1	-0.0393886	0.0384953	0
MSR1	20288	MRS-A|MSR|MSR-A|SR-AI|SR-AII|Scara1|Scvr	macrophage scavenger receptor 1	0			0			0			1	-0.146101	0.0351806	1	0.0479894	0.00940259	1	-0.194091	0.0160001
MYD88	17874	-	myeloid differentiation primary response gene 88	0			0			0			1	0.0272818	0.0111878	1	0.0356333	0.0148745	0
NCAM1	17967	CD56|E-NCAM|NCAM-1|Ncam	neural cell adhesion molecule 1	0			0			0			0			1	-0.513012	0.0411785	0
NCF4	17972	AI451400|p40phox	neutrophil cytosolic factor 4	0			0			0			0			1	0.0188648	0.03255	0
NFATC2	18019	AI607462|NF-ATc2|NF-ATp|NFAT1|NFAT1-D|Nfatp	nuclear factor of activated T cells_ cytoplasmic_ calcineurin dependent 2	0			0			0			0			1	-0.0656894	0.0291446	0
NFATC3	18021	C80703|D8Ertd281e|NFAT4|NFATx	nuclear factor of activated T cells_ cytoplasmic_ calcineurin dependent 3	0			0			0			1	-0.0555387	0.0145393	1	-0.042209	0.0218232	0
NFIL3	18030	AV225605|E4BP4	nuclear factor_ interleukin 3_ regulated	0			0			0			1	-0.0934802	0.006527	1	-0.144632	0.000819519	0
NFKB1	18033	NF-KB1|NF-kappaB|NF-kappaB1|p105|p50|p50/p105	nuclear factor of kappa light polypeptide gene enhancer in B cells 1_ p105	1	0.0314295	0.00948209	1	0.0230415	0.0372195	0			1	0.127969	0.000185521	1	0.142405	5.15199e-06	0
NFKB2	18034	NF-kappaB2|lyt|p49|p49/p100|p50B|p52	nuclear factor of kappa light polypeptide gene enhancer in B cells 2_ p49/p100	1	0.227194	0.000854966	1	0.171369	0.00261544	0			1	0.25655	7.27382e-08	1	0.271836	1.03465e-05	0
NFKBIA	18035	AI462015|Nfkbi	nuclear factor of kappa light polypeptide gene enhancer in B cells inhibitor_ alpha	1	0.438808	1.44682e-06	1	0.415818	1.07199e-06	0			1	0.184578	0.00108296	1	0.246753	6.79197e-07	1	-0.0621753	0.0374962
NFKBIZ	80859	AA408868|INAP|Mail	nuclear factor of kappa light polypeptide gene enhancer in B cells inhibitor_ zeta	1	0.693712	8.43202e-05	1	0.669296	3.76938e-06	0			1	0.460536	1.81285e-07	1	0.469439	1.02479e-06	0
NOD2	257632	ACUG|BLAU|CD|Card15|F830032C23Rik|IBD1|Nlrc2	nucleotide-binding oligomerization domain containing 2	1	0.442043	0.0265661	0			0			1	0.35438	0.000111092	1	0.32396	0.000706196	0
NOTCH1	18128	9930111A19Rik|Mis6|N1|Tan1|lin-12	notch 1	1	0.628351	0.0245017	0			1	1.84444	0.0123551	1	0.226959	0.0439034	0			0
NOTCH2	18129	AI853703|N2	notch 2	1	0.0491798	0.00241167	0			0			0			1	0.055242	0.00765311	1	-0.0248206	0.0460888
NOX4	50490	AI648021	NADPH oxidase 4	1	0.830902	0.0437696	0			0			0			0			0
NPC1	18145	A430089E03Rik|C85354|D18Ertd139e|D18Ertd723e|lcsd|nmf164|spm	Niemann-Pick type C1	0			0			0			0			1	-0.0245867	0.0417923	0
PDGFB	18591	PDGF-B|Sis	platelet derived growth factor_ B polypeptide	1	0.50752	0.00089268	1	0.41386	0.00774106	0			1	0.461746	0.0385879	1	0.572947	0.0201981	1	-0.111201	0.0273922
PHLPP1	98432	AI836256|Phlpp|Plekhe1|SCOP|mKIAA0606	PH domain and leucine rich repeat protein phosphatase 1	0			1	0.0806146	0.0220773	0			1	0.146044	0.000130916	1	0.0979087	0.00206157	1	0.0481351	0.0278379
PLA2G2E	26970	-	phospholipase A2_ group IIE	1	0.0383578	0.0181004	0			0			0			0			0
PLAU	18792	u-PA|uPA	plasminogen activator_ urokinase	1	0.174698	0.000100482	1	0.145999	4.0109e-05	0			0			1	0.0849621	0.00175047	1	-0.0559766	0.00125157
PLAUR	18793	Cd87|u-PAR|uPAR	plasminogen activator_ urokinase receptor	0			0			0			1	0.0903968	0.000913531	1	0.140766	3.81237e-05	1	-0.050369	0.0125632
PML	18854	1200009E24Rik|AI661194|Trim19	promyelocytic leukemia	1	0.0646233	0.0339756	1	0.067688	0.018988	0			1	-0.0881244	0.00913989	1	-0.0786186	0.0254846	0
POU2F2	18987	Oct-2|Oct2a|Oct2b|Otf-2|Otf2	POU domain_ class 2_ transcription factor 2	0			0			0			1	0.445849	7.77278e-06	1	0.554101	0.000108133	1	-0.108252	0.0286838
PRIM1	19075	AI324982	DNA primase_ p49 subunit	1	0.0284086	0.0148963	0			0			1	0.0289615	0.00231026	0			0
PSMB5	19173	-	proteasome (prosome_ macropain) subunit_ beta type 5	1	0.0130106	0.0452461	0			0			1	0.0173441	0.00147226	1	0.0127922	0.0113708	0
PSMB7	19177	AU020723|MC14	proteasome (prosome_ macropain) subunit_ beta type 7	1	0.0162287	0.00112493	0			1	1.0097	0.012476	1	0.0135723	0.0191632	0			0
PSMB9	16912	Lmp-2|Lmp2	proteasome (prosome_ macropain) subunit_ beta type 9 (large multifunctional peptidase 2)	0			0			0			0			1	0.138369	0.0209626	0
PSMC2	19181	-	proteasome (prosome_ macropain) 26S subunit_ ATPase 2	1	0.0202528	0.0292241	1	0.0127917	0.0492817	0			0			0			0
PSMD7	17463	AW107203|Mov-34|Mov34	proteasome (prosome_ macropain) 26S subunit_ non-ATPase_ 7	0			0			0			1	-0.0107999	0.0297686	0			0
PTAFR	19204	PAFR	platelet-activating factor receptor	1	0.161426	0.0189278	1	0.179684	0.00236402	0			1	0.207953	0.000356778	1	0.171954	0.00147601	1	0.0359998	0.042462
PTGER4	19219	EP4|Ptgerep4	prostaglandin E receptor 4 (subtype EP4)	1	0.643964	0.0350558	0			0			0			0			0
PTGS2	19225	COX2|Cox-2|PES-2|PGHS-2|PHS II|PHS-2|Pghs2|TIS10|gripghs	prostaglandin-endoperoxide synthase 2	1	0.45734	0.000488234	1	0.418278	0.000529475	0			1	0.649574	0.00189338	1	0.698746	0.000900828	0
PTPN22	19260	70zpep|PEP|Ptpn8	protein tyrosine phosphatase_ non-receptor type 22 (lymphoid)	1	0.189773	0.0342922	0			0			1	0.316526	0.000820421	1	0.218652	0.00576666	0
PTPN6	15170	70Z-SHP|Hcph|PTPTY-42|Ptp1C|SH-PTP1|SHP-1|hcp|me	protein tyrosine phosphatase_ non-receptor type 6	1	0.0325105	0.000800545	0			0			0			1	0.0165658	0.0187948	0
PTPRC	19264	B220|CD45R|Cd45|L-CA|Ly-5|Lyt-4|T200|loc	protein tyrosine phosphatase_ receptor type_ C	0			0			0			1	0.0420826	6.18104e-05	1	0.0444448	5.70984e-05	0
RELA	19697	p65	v-rel reticuloendotheliosis viral oncogene homolog A (avian)	1	0.0500171	0.0232765	0			0			1	0.039329	0.000571841	1	0.0330469	0.00492578	0
RELB	19698	shep	avian reticuloendotheliosis viral (v-rel) oncogene related B	1	0.287503	0.000197037	1	0.232513	0.000254621	0			1	0.482306	3.44523e-08	1	0.461478	6.41223e-08	0
RUNX1	12394	AML1|CBF-alpha-2|Cbfa2|Pebp2a2|Pebpa2b	runt related transcription factor 1	1	0.0649173	0.00118388	1	0.0632092	0.00318901	0			1	0.0587721	0.0214188	1	0.0382278	0.00855652	0
SKI	20481	2310012I02Rik|2610001A11Rik|AA062172|AA589460|BC004088	ski sarcoma viral oncogene homolog (avian)	0			0			0			1	-0.0480807	0.0291788	1	-0.0262671	0.0397731	0
SMAD5	17129	1110051M15Rik|AI451355|Dwf-C|Madh5|MusMLP	SMAD family member 5	1	-0.0661341	0.0200857	0			0			0			0			0
SOCS3	12702	Cis3|Cish3|EF-10|Ef10|SSI-3|Ssi3	suppressor of cytokine signaling 3	1	0.23609	0.0319122	1	0.221334	1.13548e-05	0			1	0.251265	0.0344829	1	0.272285	0.0264518	0
SRC	20779	AW259666|pp60c-src	Rous sarcoma oncogene	0			0			0			1	0.279682	0.000766229	1	0.298433	0.000357336	0
STAT3	20848	1110034C02Rik|AW109958|Aprf	signal transducer and activator of transcription 3	1	0.0395442	0.0106465	1	0.0364617	0.00837088	0			0			1	0.0111417	0.000319667	0
STAT5A	20850	AA959963|STAT5	signal transducer and activator of transcription 5A	0			0			0			1	-0.0799028	0.00082256	1	-0.0813516	0.000750653	0
STAT5B	20851	-	signal transducer and activator of transcription 5B	0			0			0			0			1	-0.0271902	0.0120568	0
STAT6	20852	-	signal transducer and activator of transcription 6	1	0.019061	0.0411215	0			0			0			0			0
TAGAP	72536	2610315E15Rik	T cell activation Rho GTPase activating protein	1	0.20029	0.00108967	1	0.143209	0.00841778	0			1	0.055827	0.0272509	1	0.0668964	0.0144774	0
TAL1	21349	SCL/tal-1|Scl|bHLHa17|tal-1	T cell acute lymphocytic leukemia 1	1	-0.045579	0.00997872	1	-0.0915585	0.0326371	0			1	-0.0668177	0.00933868	1	-0.0689233	0.0081328	0
TAPBP	21356	D17Wsu91e|TPN	TAP binding protein	0			0			0			1	0.066559	0.00356286	1	0.0465397	0.0247591	0
TBK1	56480	1200008B05Rik|AI462036|AW048562	TANK-binding kinase 1	0			0			1	1.02392	0.00448982	1	0.0449167	0.00171319	1	0.0435916	0.00452133	0
TFRC	22042	2610028K12Rik|AI195355|AI426448|AU015758|CD71|E430033M20Rik|Mtvr-1|Mtvr1|TFR|TFR1|TR|Trfr|p90	transferrin receptor	1	0.0315096	0.00710184	1	0.0236771	0.000495708	0			0			1	0.018101	0.0097324	0
TGFB1	21803	TGF-beta1|TGFbeta1|Tgfb|Tgfb-1	transforming growth factor_ beta 1	0			0			0			1	0.0121951	0.00917168	1	0.0257767	0.000379205	1	-0.0135816	0.00952451
TGFBI	21810	68kDa|AI181842|AI747162|Beta-ig|big-h3	transforming growth factor_ beta induced	0			0			0			1	-0.139817	0.00357877	1	-0.128787	0.00488714	0
TGFBR1	21812	ALK5|AU017191|Alk-5|ESK2|TGFR-1|TbetaR-I|TbetaRI	transforming growth factor_ beta receptor I	0			0			0			1	0.0782094	0.00032924	1	0.0484352	0.000877567	1	0.0297743	0.0121277
TGFBR2	21813	1110020H15Rik|AU042018|DNIIR|RIIDN|TBR-II|TbetaR-II|TbetaRII	transforming growth factor_ beta receptor II	0			0			0			0			1	-0.0555215	0.00230719	0
TLR2	24088	Ly105	toll-like receptor 2	1	0.301588	3.31923e-05	1	0.29199	9.7503e-06	0			1	0.333115	4.48441e-07	1	0.325965	3.26179e-09	0
TLR3	142980	AI957183	toll-like receptor 3	0			0			0			1	-0.405607	0.00869809	0			1	-0.449156	0.00618806
TLR8	170744	-	toll-like receptor 8	0			0			0			1	-0.316311	0.000224107	1	-0.248906	0.00222207	0
TLR9	81897	-	toll-like receptor 9	1	0.110249	0.00834539	0			0			1	0.262514	0.01753	1	0.255949	0.0140244	0
TMEM173	72512	2610307O08Rik|ERIS|MPYS|Mita|STING	transmembrane protein 173	0			1	0.035992	0.010021	0			0			0			0
TNF	21926	DIF|TNF-a|TNF-alpha|TNFSF2|TNFalpha|Tnfa|Tnfsf1a	tumor necrosis factor	1	0.79668	1.20209e-05	1	0.7562	9.55688e-07	0			1	0.476307	8.20069e-07	1	0.532963	1.41118e-06	1	-0.0566553	0.0130246
TNFAIP3	21929	A20|Tnfip3	tumor necrosis factor_ alpha-induced protein 3	1	0.661947	2.14886e-05	1	0.601333	4.8057e-05	0			1	0.470793	4.13509e-05	1	0.478739	8.957e-05	0
TNFRSF11A	21934	Ly109|ODFR|OFE|Rank|TRANCE-R|mRANK	tumor necrosis factor receptor superfamily_ member 11a_ NFKB activator	0			0			0			0			1	-0.0625266	0.0340484	0
TNFRSF13B	57916	1200009E08Rik|Taci	tumor necrosis factor receptor superfamily_ member 13b	1	0.518425	0.0496765	0			0			0			0			0
TNFRSF1B	21938	CD120b|TNF-R-II|TNF-R2|TNF-R75|TNF-alphaR2|TNFBR|TNFR80|TNFRII|TNFalpha-R2|Tnfr-1|Tnfr2|p75	tumor necrosis factor receptor superfamily_ member 1b	0			1	0.0311728	0.0317713	1	0.985114	0.0462975	1	0.100976	0.00217149	1	0.151418	5.94276e-06	1	-0.0504423	0.0111191
TNFRSF4	22163	ACT35|CD134|Ly-70|Ox40|TXGP1L|Txgp1	tumor necrosis factor receptor superfamily_ member 4	1	0.275395	0.0181375	0			1	1.20251	0.0491478	0			0			0
TNFRSF8	21941	Cd30|D1S166E|Ki|Ki-1	tumor necrosis factor receptor superfamily_ member 8	0			0			0			0			1	0.419943	0.00890789	0
TNFSF14	50930	HVEM-L|HVEML|LIGHT|LTg|Ly113	tumor necrosis factor (ligand) superfamily_ member 14	0			1	0.267592	0.0195324	0			0			0			0
TOLLIP	54473	4930403G24Rik|4931428G15Rik	toll interacting protein	0			0			0			1	0.0331239	0.000754368	1	0.0369225	0.000545458	0
TRAF1	22029	4732496E14Rik	TNF receptor-associated factor 1	0			0			0			1	1.15601	0.0161528	1	1.02319	0.0341689	0
TRAF3	22031	AI528849|CAP-1|CD40bp|CRAF1|LAP1|T-BAM|amn	TNF receptor-associated factor 3	1	0.0735996	0.0232366	1	0.0995992	0.0136321	0			1	0.0583006	0.000376643	1	0.0582339	0.0021655	0
TRAF6	22034	2310003F17Rik|AI851288|C630032O20Rik	TNF receptor-associated factor 6	1	0.0646737	0.00179047	0			0			1	0.0604687	0.0149102	1	0.0330321	0.0446568	0
TREM2	83433	TREM-2|Trem2a|Trem2b|Trem2c	triggering receptor expressed on myeloid cells 2	0			0			1	1.00665	0.0485269	1	-0.0152178	0.00492488	1	-0.0125394	0.00293287	0
TRP53	22059	Tp53|bbl|bfy|bhy|p44|p53	transformation related protein 53	0			0			0			1	0.0456901	0.00191437	1	0.0414494	0.00461562	0
TYK2	54721	JTK1	tyrosine kinase 2	1	0.141016	0.010679	0			0			0			0			0
TYROBP	22177	DAP12|KARAP|Ly83	TYRO protein tyrosine kinase binding protein	1	0.0126664	0.0229512	1	0.00908589	0.0013051	0			0			0			0
UBE2L3	22195	C79827|UbcM4|Ubce7	ubiquitin-conjugating enzyme E2L 3	0			0			0			1	0.0142631	0.022564	0			1	0.0141199	0.0325492
XBP1	22433	D11Ertd39e|TREB-5|TREB5|XBP-1	X-box binding protein 1	0			1	0.0287524	0.0116875	0			1	-0.0309457	0.000346427	1	-0.0230019	0.00761114	0
ZEB1	21417	3110032K11Rik|AREB6|BZP|MEB1|Nil2|TCF-8|Tcf18|Tcf8|Tw|ZEB|Zfhep|Zfhx1a|Zfx1a|Zfx1ha|[delta]EF1	zinc finger E-box binding homeobox 1	1	0.851817	0.0406013	0			0			0			0			0
