# Supplementary material for: Characterization of a novel cell wall-associated nucleotidase of Enterococcus faecalis that degrades extracellular c-di-AMP
Source: PLoS Pathog. 2026 May 20;22(5):e1014206. doi: 10.1371/journal.ppat.1014206 (PMC13229355; doi:10.1371/journal.ppat.1014206)
Supplement: S1 Data — (ZIP) [file ppat.1014206.s001.zip › Data zip file/Fig S7/iBMDM viability counts.xlsx]

## Sheet: Sheet1
Sample	# of cells alive	% alive	# of dead cells	% dead	# total cells
OG1 T1	2320000	99	25100	1	2340000
OG1 T2	3060000	97	87900	3	3140000
OG2 T1	2520000	98	58400	2	2580000
OG2 T2	2260000	97	79500	3	2340000
∆1 T1	2900000	95	138000	5	3040000
∆1 T2	2620000	97	71200	3	2690000
∆2 T1	2.03e+06	98	41900	2	2.07e+06
∆2 T2	2060000	96	83700	4	2140000
UNI T1	2180000	96	96300	4	2270000
UNI T2	2290000	96	105000	4	2390000
