# Supplementary material for: Characterization of a novel cell wall-associated nucleotidase of Enterococcus faecalis that degrades extracellular c-di-AMP
Source: PLoS Pathog. 2026 May 20;22(5):e1014206. doi: 10.1371/journal.ppat.1014206 (PMC13229355; doi:10.1371/journal.ppat.1014206)
Supplement: S1 Table — (XLSX) [file ppat.1014206.s010.xlsx]

## Sheet: Sheet1
Table S1. DEGs from ΔeecP vs OG1RF comparison at T0
Gene symbol	Description	log2FC	pval
IL1R1	interleukin 1 receptor_ type I	2.67963	0.00949649
NOTCH1	notch 1	1.84444	0.0123551
TNFRSF4	tumor necrosis factor receptor superfamily_ member 4	1.20251	0.0491478
ATM	ataxia telangiectasia mutated	1.06443	0.0262051
TBK1	TANK-binding kinase 1	1.02392	0.00448982
CASP1	caspase 1	1.02012	0.0296024
IL10RB	interleukin 10 receptor_ beta	1.01851	0.00116873
IFNAR1	interferon (alpha and beta) receptor 1	1.0144	0.00818494
LILRB4	leukocyte immunoglobulin-like receptor_ subfamily B_ member 4A	1.01392	0.0199514
ITGA4	integrin alpha 4	1.01193	0.0137229
PSMB7	proteasome (prosome_ macropain) subunit_ beta type 7	1.0097	0.012476
FCGR2B	Fc receptor_ IgG_ low affinity IIb	1.00715	0.0402268
TREM2	triggering receptor expressed on myeloid cells 2	1.00665	0.0485269
TNFRSF1B	tumor necrosis factor receptor superfamily_ member 1b	0.985114	0.0462975
