# Supplementary material for: Characterization of a novel cell wall-associated nucleotidase of Enterococcus faecalis that degrades extracellular c-di-AMP
Source: PLoS Pathog. 2026 May 20;22(5):e1014206. doi: 10.1371/journal.ppat.1014206 (PMC13229355; doi:10.1371/journal.ppat.1014206)
Supplement: S2 Table — (XLSX) [file ppat.1014206.s011.xlsx]

## Sheet: Sheet1
Table S2. DEGs from ΔeecP vs OG1RF comparison at T2
Gene symbol	Description	log2FC	pval
DDX58	DEAD (Asp-Glu-Ala-Asp) box polypeptide 58	0.0913397	0.0299319
CD80	CD80 antigen	0.0891925	0.0157838
CD28	CD28 antigen	0.0851643	0.0288821
CXCL10	chemokine (C-X-C motif) ligand 10	0.0798035	0.00524485
CSF1	colony stimulating factor 1 (macrophage)	0.0747423	0.00351954
CXCR4	chemokine (C-X-C motif) receptor 4	0.0735281	0.00886285
CD83	CD83 antigen	0.0673045	0.0256965
GATA3	GATA binding protein 3	0.0645091	0.0339089
PHLPP1	PH domain and leucine rich repeat protein phosphatase 1	0.0481351	0.0278379
PTAFR	platelet-activating factor receptor	0.0359998	0.042462
CD14	CD14 antigen	0.0340665	0.00404696
IFNGR1	interferon gamma receptor 1	0.0310552	0.0285326
TGFBR1	transforming growth factor_ beta receptor I	0.0297743	0.0121277
ICAM1	intercellular adhesion molecule 1	0.0293639	0.0223967
CDKN1A	cyclin-dependent kinase inhibitor 1A (P21)	0.0285028	0.00458978
CD36	CD36 antigen	0.0283212	0.00400429
UBE2L3	ubiquitin-conjugating enzyme E2L 3	0.0141199	0.0325492
CD81	CD81 antigen	0.0109609	0.020458
BCAP31	B cell receptor associated protein 31	0.0105268	0.0477938
ARHGDIB	Rho_ GDP dissociation inhibitor (GDI) beta	0.00784848	0.0383538
C1QBP	complement component 1_ q subcomponent binding protein	0.00777725	0.0231447
CD9	CD9 antigen	0.00765207	0.00043827
TGFB1	transforming growth factor_ beta 1	-0.0135816	0.00952451
CLEC5A	C-type lectin domain family 5_ member a	-0.0153202	0.045074
CEBPB	CCAAT/enhancer binding protein (C/EBP)_ beta	-0.0155058	0.00706404
HIF1A	hypoxia inducible factor 1_ alpha subunit	-0.0218662	0.0220892
ITGA4	integrin alpha 4	-0.0233189	0.0357138
FCGR2B	Fc receptor_ IgG_ low affinity IIb	-0.0236284	0.000495957
NOTCH2	notch 2	-0.0248206	0.0460888
ABCB1A	ATP-binding cassette_ sub-family B (MDR/TAP)_ member 1A	-0.0332021	0.0125553
ATM	ataxia telangiectasia mutated	-0.0367787	0.0265501
LAIR1	leukocyte-associated Ig-like receptor 1	-0.037199	0.041556
CARD9	caspase recruitment domain family_ member 9	-0.0450166	0.0112321
PLAUR	plasminogen activator_ urokinase receptor	-0.050369	0.0125632
TNFRSF1B	tumor necrosis factor receptor superfamily_ member 1b	-0.0504423	0.0111191
IL17RA	interleukin 17 receptor A	-0.054057	2.67012e-05
PLAU	plasminogen activator_ urokinase	-0.0559766	0.00125157
TNF	tumor necrosis factor	-0.0566553	0.0130246
FKBP5	FK506 binding protein 5	-0.0583169	0.0441276
CCL2	chemokine (C-C motif) ligand 2	-0.0586842	0.00296806
CYBB	cytochrome b-245_ beta polypeptide	-0.0587784	0.00711966
NFKBIA	nuclear factor of kappa light polypeptide gene enhancer in B cells inhibitor_ alpha	-0.0621753	0.0374962
IRF8	interferon regulatory factor 8	-0.0623224	0.032343
CCL3	chemokine (C-C motif) ligand 3	-0.0835234	0.00831602
POU2F2	POU domain_ class 2_ transcription factor 2	-0.108252	0.0286838
IKBKE	inhibitor of kappaB kinase epsilon	-0.110839	0.00174775
PDGFB	platelet derived growth factor_ B polypeptide	-0.111201	0.0273922
ABCB10	ATP-binding cassette_ sub-family B (MDR/TAP)_ member 10	-0.11386	0.0190782
CCL4	chemokine (C-C motif) ligand 4	-0.132597	0.0319585
CCL7	chemokine (C-C motif) ligand 7	-0.140093	0.0088723
MSR1	macrophage scavenger receptor 1	-0.194091	0.0160001
H60A	histocompatibility 60a	-0.384735	0.0223073
CD27	CD27 antigen	-0.40726	0.0434855
TLR3	toll-like receptor 3	-0.449156	0.00618806
MARCO	macrophage receptor with collagenous structure	-0.454215	0.00222907
IL1B	interleukin 1 beta	-0.506732	0.033252
