# Supplementary material for: Characterization of a novel cell wall-associated nucleotidase of Enterococcus faecalis that degrades extracellular c-di-AMP
Source: PLoS Pathog. 2026 May 20;22(5):e1014206. doi: 10.1371/journal.ppat.1014206 (PMC13229355; doi:10.1371/journal.ppat.1014206)
Supplement: S4 Table — (XLSX) [file ppat.1014206.s013.xlsx]

## Sheet: Sheet1
Table S4. Primers used in this study.
	Primer name	Primer sequence
Primers for cloning in pCJK47 vector	eecP Arm 1 F	TTCAGAATCGCTAGTTCTAGAACTATCAAAGGAAAAACAGTGATTG
	eecP Arm 1 R	TATACCAGCCCTTCACTTTTTTAAAGCTCAAC
	eecP Arm 2 F	AAAAGTGAAGGGCTGGTATATTTATAAACGACGT
	eecP Arm 2 R	GGTACCCGGGAGCTCGAATTCCCTTCGCCATTTGCTGGG
	pCJK47 F	GATTTCAGAATCGCTAGTTC
	pCJK47 R	CACGAACGAAAATCAAGC
Primers for screening deletion mutant	eecP F	TGAAACACAAGGAAAT
	eecP R	ACTAACAGCGTTGTTAAACT
Primers for cloning in pCIE vector	eecP F	GTCTGTTGGGGGATCGTGAAAAAGTTGAGCTTTAAAAAAG
	eecP R	CTTCTTTAGGAAGCTCTAACTAGCTTTGTTACGTCG
	pCIE F	TCATGGTATGACATGAACTCTACTC
	pCIE R	TTAAGCCGTCTGTACGTTCC
Primers for site-directed mutants	eecP SDM 1 F	GTTTTGGGAAATGCTGAGTTTAATTTTGGTTTACCGTT
	eecP SDM 1 R	CATTGCATCATACTTCATCACATTC
	eecP SDM 2 F	GGGAAATGCTGAGTTTGATTTTGGTTTAGAGATTGC
	eecP SDM 2 R	CCGCCATGGCATCATAAC
Primers for cloning in pET30 vector	dhhP F	GGTGGTGGTGCTCGATTATTTTTGCGCCCACTCTTGGC
	dhhP R	GGATATCTGTGGATCATGGACGTAGTAAAAGAAATTATGG
	pET30 F	TTTGTTAGCAGCCGGATCTC
	pET30 R	TCATCATTCTTCTGGTCTGGTG
